# Supplementary material for: 0D-1D Hybrid Silicon Nanocomposite as Lithium-Ion Batteries Anodes
Source: Nanomaterials (Basel). 2020 Mar 12;10(3):515. doi: 10.3390/nano10030515 (PMC7153466; doi:10.3390/nano10030515)
Supplement: Supplementary file 1 [file nanomaterials-10-00515-s001.zip]

Archive with 19 entries (17 files):
- 5.- Supporting Information/
- 5.- Supporting Information/Definitions/
- 5.- Supporting Information/Definitions/chicago2.bst
- 5.- Supporting Information/Definitions/journalnames.tex
- 5.- Supporting Information/Definitions/logo-ccby.eps
- 5.- Supporting Information/Definitions/logo-mdpi-eps-converted-to.pdf
- 5.- Supporting Information/Definitions/logo-mdpi.eps
- 5.- Supporting Information/Definitions/logo-orcid-eps-converted-to.pdf
- 5.- Supporting Information/Definitions/logo-orcid.eps
- 5.- Supporting Information/Definitions/logo-updates.pdf
- 5.- Supporting Information/Definitions/mdpi.bst
- 5.- Supporting Information/Definitions/mdpi.cls
- 5.- Supporting Information/library.bib
- 5.- Supporting Information/Supporting Information.aux
- 5.- Supporting Information/Supporting Information.log
- 5.- Supporting Information/Supporting Information.out
- 5.- Supporting Information/Supporting Information.pdf
- 5.- Supporting Information/Supporting Information.synctex.gz
- 5.- Supporting Information/Supporting Information.tex
