# Supplementary material for: 0D-1D Hybrid Silicon Nanocomposite as Lithium-Ion Batteries Anodes
Source: Nanomaterials (Basel). 2020 Mar 12;10(3):515. doi: 10.3390/nano10030515 (PMC7153466; doi:10.3390/nano10030515)
Supplement: Supplementary file 1 [file nanomaterials-10-00515-s001.zip › 5.- Supporting Information/library.bib]

Automatically generated by Mendeley Desktop 1.19.4
Any changes to this file will be lost if it is regenerated by Mendeley.

BibTeX export options can be customized via Options -> BibTeX in Mendeley Desktop

@article{Bang2011,
abstract = {Specific design and optimization of the configuration of micro-scale materials can effectively enhance battery performance, including volumetric density. Herein, we employed commercially available low-cost bulk silicon powder to produce multi-dimensional silicon composed of porous nanowires and micro-sized cores, which can be used as anode materials in lithium-ion batteries, by combining a metal deposition and metal-assisted chemical etching process. Nanoporous silicon nanowires of 5-8 $\mu$m in length and with a pore size of ∼10 nm are formed in the bulk silicon particle. The silicon electrodes having multi-dimensional structures accommodate large volume changes of silicon during lithium insertion and extraction. These materials show a high reversible charge capacity of ∼2400 mAh g-1with an initial coulombic efficiency of 91{\%} and stable cycle performance. The synthetic route described herein is simple, low-cost, and mass producible (high yield of 40-50{\%} in tens of gram scale), and thus, provides an effective method for producing high-performance anode materials. {\textcopyright} The Royal Society of Chemistry 2011.},
author = {Bang, Byoung Man and Kim, Hyunjung and Song, Hyun-Kon and Cho, Jaephil and Park, Soojin},
doi = {10.1039/c1ee02310a},
file = {:C$\backslash$:/Users/PINILLAS/Documents/Mendeley Desktop/c1ee02310a.pdf:pdf},
issn = {1754-5692},
journal = {Energy {\&} Environmental Science},
number = {12},
pages = {5013},
title = {{Scalable approach to multi-dimensional bulk Si anodes via metal-assisted chemical etching}},
url = {http://xlink.rsc.org/?DOI=c1ee02310a},
volume = {4},
year = {2011}
}
@article{Pollak2007,
abstract = {For silicon nanowires (Si NWs) to be used as a successful high capacity lithium-ion battery anode material, improvements in cycling stability are required. Here we show that a conductive polymer surface coating on the Si NWs improves cycling stability; coating with PEDOT causes the capacity retention after 100 charge-discharge cycles to increase from 30{\%} to 80{\%} over bare NWs. The improvement in cycling stability is attributed to the conductive coating maintaining the mechanical integrity of the cycled Si material, along with preserving electrical connections between Nws that would otherwise have become electrically isolated during volume changes.},
archivePrefix = {arXiv},
arxivId = {arXiv:1011.1669v3},
author = {Pollak, Elad and Salitra, Gregory and Baranchugov, Valentina and Aurbach, Doron},
doi = {10.1021/jp0729563},
eprint = {arXiv:1011.1669v3},
file = {::},
isbn = {1754-5692},
issn = {1932-7447},
journal = {The Journal of Physical Chemistry C},
keywords = {*Electric Power Supplies,*Microelectrodes,A. Activated carbon,Anode,Anode materials,Carbon,Carbon anode material,Carbon nanotubes,Coating,Composite,D. Electrochemical properties,Electrocatalyst,Electrodes,Energy Transfer,Equipment Design,Equipment Failure Analysis,Gas storage,Graphene,Li-ion battery,Lithium battery,Lithium-ion batteries,Lithium-ion battery,Lithium/*chemistry,Mild oxidation,Nano-silicon,Nanoparticles,Nanotechnology/*instrumentation,Nanotubes/*chemistry/ultrastructure,PEDOT:PSS,Polypyrrole,Porous carbon,Porous silicon nanowire anode,Silicon,Silicon anode,Silicon/*chemistry,Supercapacitor,alginate binder,and dissolves in the,anode,batteries,battery electrodes,carbon nanotube,carbon nanotube fiber,carbon nanotubes,carbon-based materials,carbonate,cells,changes associated with the,chemical diffusion,composite,composite electrodes,composite fibers,conducting polymers,conductive polymer hydrogel,cycling stability,during the lithium,electrochemistry,electrode,electrodes,energy storage,ficult to contain,flexible electronics,flexible materials,helical electrodes,high current rate,hybrid nanostructures,insertion,lithium,lithium battery,lithium ion batteries,lithium-ion batteries,lithium-silicon,lithium-tin,micro-battery,micro-supercapacitor,molten salt elec-,nanotubes,polyaniline,rechargeable li-batteries,silicon,solution interactions,storage,structure stability,supercapacitors,these problems,tin-based intermetallics,transitions known to occur,trolyte causing severe self-discharge,various phase,water-soluble binders,wire-shaped,wires},
month = {aug},
number = {30},
pages = {11437--11444},
pmid = {22486769},
title = {{In Situ Conductivity, Impedance Spectroscopy, and Ex Situ Raman Spectra of Amorphous Silicon during the Insertion/Extraction of Lithium}},
url = {http://xlink.rsc.org/?DOI=C5TA02242H{\%}5Cnhttp://doi.wiley.com/10.1002/adfm.200601186{\%}5Cnhttp://dx.doi.org/10.1039/C4TA05881J{\%}5Cnhttp://dx.doi.org/10.1038/nmat2725{\%}5Cnhttp://www.ncbi.nlm.nih.gov/pubmed/20221480{\%}5Cnhttp://dx.doi.org/10.1016/j.nanoen.2011.11.},
volume = {111},
year = {2007}
}
@article{Nicolosi2013,
abstract = {Background Since at least 400 CE, when the Mayans first used layered clays to make dyes, people have been harnessing the properties of layered materials . This gradually developed into scientific research, leading to the elucidation of the laminar structure of layered ... $\backslash$n},
author = {Nicolosi, Valeria and Chhowalla, Manish and Kanatzidis, Mercouri G. and Strano, Michael S. and Coleman, Jonathan N.},
doi = {10.1126/science.1226419},
file = {::},
isbn = {0036-8075},
issn = {0036-8075},
journal = {Science},
month = {jun},
number = {6139},
pages = {1226419--1226419},
pmid = {21980106},
title = {{Liquid Exfoliation of Layered Materials}},
url = {http://science.sciencemag.org/content/340/6139/1226419 http://www.sciencemag.org/cgi/doi/10.1126/science.1226419},
volume = {340},
year = {2013}
}
@article{Morant2010,
abstract = {In this work we report on a method for fabricating highly ordered nanostructures of niobium and hafnium metals by physical vapour deposition using two different templates: anodized aluminum oxide membranes (AAO) and zirconium onto AAO membranes (Zr/AAO). The growth mechanism of these metal nanostructures is clearly different depending on the material used as a template. A different morphology was obtained by using AAO or Zr/AAO templates: when the metal is deposited onto AAO membranes, nanospheres with ordered hexagonal regularity AR are obtained; however, when the metal is deposited onto a Zr/AAO template, highly ordered nanocones are formed. The experimental approach described in this work is simple and suitable for synthesizing nanospheres or nanoholes of niobium and hafnium metals in a highly ordered structure. {\textcopyright} 2010 Elsevier B.V.},
author = {Morant, C. and M{\'{a}}rquez, F. and Campo, T. and Sanz, J. M. and Elizalde, E.},
doi = {10.1016/j.tsf.2010.06.034},
file = {::},
isbn = {0040-6090},
issn = {00406090},
journal = {Thin Solid Films},
keywords = {AAO template,Hf,Nb,Zr},
number = {23},
pages = {6799--6803},
publisher = {Elsevier B.V.},
title = {{Niobium and hafnium grown on porous membranes}},
url = {http://dx.doi.org/10.1016/j.tsf.2010.06.034},
volume = {518},
year = {2010}
}
@article{Chu2006,
abstract = {Various ordered nanoporous alumina films with arbitrary pore intervals from 130 to 980 nm were fabricated on aluminum by a critical-potential anodization approach with sulfuric, phosphoric, oxalic, glycolic, tartaric, malic, and citric acid electrolytes under 70–450 V. The pore intervals of the porous alumina films were linearly proportional to applied potentials, with corresponding dominated territories to the electrolytes. In addition to pore interval, the self-ordering extent of pore arrangement was also improved with increasing anodizing potentials, leading to highly ordered porous alumina films at critical-high potentials. A cell separation phenomenon occurred for the films formed in sulfuric and glycolic acid solutions at the critical potentials, thus leading to the formation of highly ordered alumina nanotubule arrays. The critical-potential anodization in the other electrolytes produced self-organized porous alumina films with two-layered pore walls and pore bases. The basic principle for achieving porous alumina films with desired pore intervals is controlling the balance of the growth of barrier layer and the pore generation by adjusting the acidity, the concentration, and temperature of electrolytes. The porous alumina films formed in various electrolytes were trans- parent, and the transmittances of the films were inversely proportional to the applied potentials or the pore intervals.},
author = {Chu, S. Z. and Wada, K. and Inoue, S. and Isogai, M. and Katsuta, Y. and Yasumori, A.},
doi = {10.1149/1.2218822},
file = {::},
issn = {00134651},
journal = {Journal of The Electrochemical Society},
number = {9},
pages = {B384},
title = {{Large-Scale Fabrication of Ordered Nanoporous Alumina Films with Arbitrary Pore Intervals by Critical-Potential Anodization}},
url = {http://jes.ecsdl.org/cgi/doi/10.1149/1.2218822},
volume = {153},
year = {2006}
}
@article{Wu2011,
abstract = {Hydrogen bonding configurations and hydrogen content in hydrogenated amorphous silicon (a-Si:H) thin films prepared at different precursor gas temperatures with undiluted silane have been investigated by means of Fourier transform infrared (FTIR) spectroscopy. The results show that the gas temperature before precursor gases entering the glow-discharge zone remarkably influences the hydrogen bonding configurations and the hydrogen content in a-Si:H thin films. The hydrogen content decreases from 18{\%} down to 11{\%} when increasing the gas temperature from room temperature (RT) to 433 K. Meanwhile, the clustered hydrogen at the physical film surface or at the internal surfaces of the microvoids decreases, indicating that a-Si:H thin films are densified at higher precursor gas temperatures. For a-Si:H thin films deposited at gas temperature of 433 K, the isolated silicon-hydrogen bonding configuration is predominant in the testing films. {\textcopyright} 2011 Science China Press and Springer-Verlag Berlin Heidelberg.},
author = {Wu, Maoyang and Li, Wei and Qiu, Yijiao and Fu, Junwei and Jiang, Yadong},
doi = {10.1007/s11431-011-4426-9},
file = {::},
issn = {16747321},
journal = {Science China Technological Sciences},
keywords = {FTIR,PECVD,a-Si:H thin film,gas temperature,hydrogen bonding},
number = {9},
pages = {2310--2314},
title = {{Hydrogen bonding in hydrogenated amorphous silicon thin films prepared at different precursor gas temperatures with undiluted silane}},
volume = {54},
year = {2011}
}
@article{Li2005,
abstract = {Through introducing the generalized Vandermonde determinant, the linear algebraic system of a kind of Van-dermonde equations is solved analytically by use of the basic properties of this determinant, and then we present general explicit finite difference formulas with arbitrary order accuracy for approximating first and higher derivatives , which are applicable to unequally or equally spaced data. Comparing with other finite difference formulas, the new explicit difference formulas have some important advantages. Basic computer algorithms for the new formulas are given, and numerical results show that the new explicit difference formulas are quite effective for estimating first and higher derivatives of equally and unequally spaced data.},
author = {Li, Jianping},
doi = {10.1016/j.cam.2004.12.026},
file = {::},
journal = {Journal of Computational and Applied Mathematics},
pages = {29--52},
title = {{General explicit difference formulas for numerical differentiation}},
volume = {183},
year = {2005}
}
@article{Brodsky1977,
abstract = {We have studied the number and nature of the silicon-hydrogen bonds in amorphous silicon films prepared in plasmas either of silane or of hydrogen and argon. The films from silane glow discharges have qualitatively different Raman and infrared spectra which depend on deposition parameters such as substrate temperature and silane gas pressure. Three main groups of spectral bands are seen associated with the Si-H bonds: the Si-H bond stretch bands, the bands due to relative bending of two or three Si-H bonds with a common silicon atom, and the "wagging" bands of Si-H bonds with respect to the Si matrix. These bands are split in a way suggestive of the presence of SiH, SiH2, and SiH3 complexes: the bond-bending bands are absent when only SiH bonds are present. All three types of complexes are identified in films deposited from glow discharges of silane at pressures ∼ 1 Torr and room temperature. Higher substrate temperatures and/or lower pressures reduce the SiH2 and SiH3 concentrations: films deposited at 250°C and 0.1 Torr contain only SiH groups. From the strength of the corresponding absorption bands, H concentrations as high as 35 to 52 atomic percent are estimated. Films sputtered at 200°C in a 10{\%} H2-90{\%} Ar mixture contain all three groupings observed in the silane-derived samples. Deuterated sputtered films are used to confirm the analysis. The first- and second-order Raman scattering spectra of the Si-Si bonds in pure and hydrogenated a-Si are also discussed. The scattering efficiency of a-Si is found to be as much as 10 times that of crystal Si. The depolarization ratio of the a-Si Raman spectrum has been remeasured. Finally, a picture is presented of when it is appropriate to refer to heavily hydrogenated a-Si as still being a material describable by a-Si network models.},
author = {Brodsky, M. H. and Cardona, Manuel and Cuomo, J. J.},
doi = {10.1103/PhysRevB.16.3556},
file = {::},
isbn = {0163-1829},
issn = {0556-2805},
journal = {Physical Review B},
month = {oct},
number = {8},
pages = {3556--3571},
title = {{Infrared and Raman spectra of the silicon-hydrogen bonds in amorphous silicon prepared by glow discharge and sputtering}},
url = {https://link.aps.org/doi/10.1103/PhysRevB.16.3556},
volume = {16},
year = {1977}
}
@article{Zhang2004a,
abstract = {Cycling performance of Li-ion cells was studied by using electrochemical impedance spectroscopy (EIS). Results showed that total resistance (Rcell) of the Li-ion cells is mainly composed of bulk resistance (Rb), solid-state interface resistance (Rsei) and charge-transfer resistance (Rct). During cycling, the Rband Rseiremain unchanged while the Rctdisplays two minima in the same voltage regions where the major peaks of differential capacities are present. The Rctcan be linked to kinetics of the cell electrochemical reaction. In response to the temperature change, the Rband Rseivary in a very similar manner, while the Rctshows significant difference. In the fully charged and discharged states as well as at the low temperatures (≤20°C), the Rcellof the Li-ion cells is predominated by the Rct. Using the term of the Rct, we explained two low temperature phenomena of the Li-ion battery: (1) charging of a fully discharged cell is much more difficult than discharging of a fully charged cell, and (2) both the power (operating voltage) and energy (delivered capacity) are substantially reduced. {\textcopyright} 2003 Elsevier Ltd. All rights reserved.},
author = {Zhang, S.S. and Xu, K. and Jow, T.R.},
doi = {10.1016/j.electacta.2003.10.016},
file = {::},
isbn = {0013-4686},
issn = {00134686},
journal = {Electrochimica Acta},
keywords = {Charge-transfer,Impedance,Ionic conductivity,Li-ion battery,Low temperature},
month = {mar},
number = {7},
pages = {1057--1061},
title = {{Electrochemical impedance study on the low temperature of Li-ion batteries}},
url = {http://linkinghub.elsevier.com/retrieve/pii/S0013468603008478},
volume = {49},
year = {2004}
}
@article{Maranchi2003,
annote = {Depositan por sputtering Si films de 1 micra y obtienen capacidades altas. Ven mucha fractura.},
author = {Maranchi, J. P. and Hepp, A. F. and Kumta, P. N.},
doi = {10.1149/1.1596918},
file = {::},
issn = {10990062},
journal = {Electrochemical and Solid-State Letters},
number = {9},
pages = {A198},
title = {{High Capacity, Reversible Silicon Thin-Film Anodes for Lithium-Ion Batteries}},
url = {http://esl.ecsdl.org/cgi/doi/10.1149/1.1596918},
volume = {6},
year = {2003}
}
@article{Abel2012,
abstract = {Silicon and partially oxidized silicon thin films with nanocolumnar morphology were synthesized by evaporative deposition at a glancing angle, and their performance as lithium-ion battery anodes was evaluated. The incorporated oxygen concentration was controlled by varying the partial pressure of water during the deposition and monitored by quartz crystal microbalance, X-ray photoelectron spectroscopy. In addition to bulk oxygen content, surface oxidation and annealing at low temperature affected the cycling stability and lithium-storage capacity of the films. By simultaneously optimizing all three, films of {\~{}}2200 mAh/g capacity were synthesized. Coin cells made with the optimized films were reversibly cycled for {\~{}}120 cycles with virtually no capacity fade. After 300 cycles, 80{\%} of the initial reversible capacity was retained.},
author = {Abel, Paul R. and Lin, Yong Mao and Celio, Hugo and Heller, Adam and Mullins, C. Buddie},
doi = {10.1021/nn204896n},
file = {::},
isbn = {1936-0851},
issn = {19360851},
journal = {ACS Nano},
keywords = {SiO x,lithium-ion battery,nanostructured,reactive ballistic deposition,silicon},
number = {3},
pages = {2506--2516},
pmid = {22372404},
title = {{Improving the stability of nanostructured silicon thin film lithium-ion battery anodes through their controlled oxidation}},
volume = {6},
year = {2012}
}
@article{Luo2012,
abstract = {Binder-free LiCoO(2) -SACNT cathodes with excellent flexibility and conductivity are obtained by constructing a continuous three-dimensional super-aligned carbon nanotube (SACNT) framework with embedded LiCoO(2) particles. These binder-free cathodes display much better cycling stability, greater rate performance, and higher energy density than classical cathodes with binder. Various functional binder-free SACNT composites can be mass produced by the ultrasonication and co-deposition method described in this paper.},
author = {Luo, Shu and Wang, Ke and Wang, Jiaping and Jiang, Kaili and Li, Qunqing and Fan, Shoushan},
doi = {10.1002/adma.201104720},
file = {::},
isbn = {1521-4095 (Electronic) 0935-9648 (Linking)},
issn = {09359648},
journal = {Advanced Materials},
keywords = {binder-free,lithium ion battery,super-aligned carbon nanotube},
number = {17},
pages = {2294--2298},
pmid = {22450989},
title = {{Binder-free LiCoO 2/carbon nanotube cathodes for high-performance lithium ion batteries}},
volume = {24},
year = {2012}
}
@article{Kennedy2016,
abstract = {attached binder-free to the metal current collectors. This is not a trivial task; in par-ticular, fi nding reliable cathode materials with capacities in excess of those on the market has been especially diffi cult. [ 2 ] As such, replacement of the relatively low-capacity graphitic anode with high-capacity group-IV Li-alloying elements is consid-ered to be the more promising approach to increase LIB performance. Li-alloying anode materials form a series of Li-rich alloys during charging according to the following stoichiometry: M Li e Li M (0 3.75) x x x x + + {\textless} ≤ + − (1) Consequently, they exhibit much higher capacities as each atom can accommodate up to 3.75 Li + ions compared to 1/6 per atom of carbon in conventional graphitic anodes. Silicon and germanium have emerged as the most promising Li-alloying materials, exhibiting very high theoretical capacities of 3579 mA h g −1 and 1384 mA h g −1 respectively when compared to graphite (372 mA h g −1). The possible gains in specifi c energy and energy density if these Li-alloying mate-rials are incorporated into a conventional LIB as a replacement for graphite are noteworthy. As an example, if a cell such as that used in the Tesla Model S were constructed with a LiNi-CoAlO 2 cathode material (practical capacity 180 mA h g −1) and a Si anode (assuming a practical capacity of 2500 mA h g −1), a simple calculation [ 3,4 ] shows that a 29{\%} enhancement in spe-cifi c energy is possible extending the range between charges by 125 km. This extends to 68{\%} (300 km range increase) when a Si anode is paired with a layered lithium-rich oxide cathode (LLO) which has the highest-known capacity of the intercala-tion type positive electrodes (250 mA h g −1). [ 5 ] This example, detailed in Figure 1 , illustrates the signifi cant improvements in performance that are attainable in comparison to conventional systems. The long-standing challenge of Si and Ge as anode materials however, is that the formation of such Li-rich alloys during charging is accompanied by a huge volume change (ca. 300{\%}) that leads to pulverization of the active material and/or loss of contact with the current collector. [ 6,7 ] Nanostructuring of Li-alloying materials has emerged as a solution to these issues with the nanowire (NW) morphology in particular showing the potential to remain electrically con-tacted despite the large volume fl uctuations occurring. This arises as these 1D structures can expand both longitudinally and radially, alleviating the stress that causes cracking in 2D or Li-alloying materials such as Si and Ge nanowires have emerged as the forerunners to replace the current, relatively low-capacity carbonaceous based Li-ion anodes. Since the initial report of binder-free nanowire electrodes, a vast body of research has been carried out in which the performance and cycle life has signifi cantly progressed. The study of such electrodes has pro-vided invaluable insights into the cycling behavior of Si and Ge, as the effects of repeated lithiation/delithiation on the material can be observed without interference from conductive additives or binders. Here, some of the key developments in this area are looked at, focusing on the problems encoun-tered by Li-alloying electrodes in general (e.g., pulverization, loss of contact with current collector etc.) and how the study of nanowire electrodes has overcome these issues. Some key nanowire studies that have elucidated the consequences of the alloying/dealloying process on the morphology of Si and Ge are also considered, in particular looking at the impact that effects such as pore formation and lithium-assisted welding have on performance. Finally, the challenges for the practical implementation of nanowire anodes within the context of the current understanding of such systems are discussed.},
annote = {Cosas generales de los nanohilos muy interesantes en baterias. Leer cuidadosamente.},
author = {Kennedy, Tadhg and Brandon, Michael and Ryan, Kevin M.},
doi = {10.1002/adma.201503978},
file = {::},
issn = {15214095},
journal = {Advanced Materials},
keywords = {Li-alloying,Li-ion batteries,germanium nanowires,high-capacity anodes,silicon nanowires},
pages = {5696--5704},
pmid = {26855084},
title = {{Advances in the Application of Silicon and Germanium Nanowires for High-Performance Lithium-Ion Batteries}},
year = {2016}
}
@article{Koperski2018a,
abstract = {We present comprehensive optical studies of recently discovered single photon sources in boron nitride, which appear in form of narrow lines emitting centres. Here, we aim to compactly characterise their basic optical properties, including the demonstration of several novel findings, in order to inspire discussion about their origin and utility. Initial inspection reveals the presence of narrow emission lines in boron nitride powder and exfoliated flakes of hexagonal boron nitride deposited on Si/SiO2substrates. Generally rather stable, the boron nitride emitters constitute a good quality visible light source. However, as briefly discussed, certain specimens reveal a peculiar type of blinking effects, which are likely related to existence of meta-stable electronic states. More advanced characterisation of representative stable emitting centres uncovers a strong dependence of the emission intensity on the energy and polarisation of excitation. On this basis, we speculate that rather strict excitation selectivity is an important factor determining the character of the emission spectra, which allows the observation of single and well-isolated emitters. Finally, we investigate the properties of the emitting centres in varying external conditions. Quite surprisingly, it is found that the application of a magnetic field introduces no change in the emission spectra of boron nitride emitters. Further analysis of the impact of temperature on the emission spectra and the features seen in second-order correlation functions is used to provide an assessment of the potential functionality of boron nitride emitters as single photon sources capable of room temperature operation.},
archivePrefix = {arXiv},
arxivId = {1708.03612},
author = {Koperski, M. and Nogajewski, K. and Potemski, M.},
doi = {10.1016/j.optcom.2017.10.083},
eprint = {1708.03612},
file = {::},
issn = {00304018},
journal = {Optics Communications},
keywords = {Boron nitride,Defect centres in wide gap materials,Micro-luminescence in visible spectral range,Single photon sources},
number = {August 2017},
pages = {158--165},
publisher = {Elsevier Ltd.},
title = {{Single photon emitters in boron nitride: More than a supplementary material}},
url = {https://doi.org/10.1016/j.optcom.2017.10.083},
volume = {411},
year = {2018}
}
@article{Dominguez-Vera2008,
abstract = {Ferritin nanoparticles have been deposited immobilized onto a properly modified gold surface by specific covalent bonding through lysine rests at the ferritin external surface. Atomic force microscopy (AFM) images confirmed the existence of a single ferritin monolayer. This is an easy and flexible route to form stable ferritin networks, which are covalently fixed to a gold substrate.},
author = {Dom{\'{i}}nguez-Vera, Jos{\'{e}} M. and Welte, Lorena and G{\'{a}}lvez, Natividad and Fern{\'{a}}ndez, Bel{\'{e}}n and G{\'{o}}mez-Herrero, Julio and Zamora, F{\'{e}}lix},
doi = {10.1088/0957-4484/19/02/025302},
file = {::},
isbn = {0957-4484},
issn = {09574484},
journal = {Nanotechnology},
number = {2},
pmid = {21817539},
title = {{Covalent deposition of ferritin nanoparticles onto gold surfaces}},
volume = {19},
year = {2008}
}
@article{Tonndorf2015a,
abstract = {Single-photon sources are basic building blocks for quantum communications, processing, and metrology. Solid-state quantum emitters in semiconductors have the potential for robust and reliable generation of photons, and atomically thin transition metal dichalcogenides, such as MoS2, MoSe2, WS2, and WSe2, are a promising new class of two-dimensional semiconductors with a direct optical bandgap in the visible or near-IR. Here, we observe bright and stable single-photon emission from localized excitons in a monolayer of tungsten diselenide (WSe2). The emitters appear at the edges of the flakes and are linearly polarized. The spectral width of their emission is below 120 $\mu$eV in a freestanding WSe2 monolayer. Photoluminescence excitation spectroscopy reveals the excitonic nature of the emitters and provides evidence that these single excitons originate from free excitons trapped in local potential wells at the edges of the atomically thin flakes. We find that the emitters can also be deterministically created by scratching the WSe2 monolayer. Their excellent spectral stability implies that these localized single-photon emitters could find application in optoelectronics. Our results light the way to single exciton physics and quantum optics with atomically thin semiconductors.},
author = {Tonndorf, Philipp and Schmidt, Robert and Schneider, Robert and Kern, Johannes and Buscema, Michele and Steele, Gary A. and Castellanos-Gomez, Andres and van der Zant, Herre S. J. and {Michaelis de Vasconcellos}, Steffen and Bratschitsch, Rudolf},
doi = {10.1364/OPTICA.2.000347},
file = {::},
isbn = {9781557529688},
issn = {2334-2536},
journal = {Optica},
number = {4},
pages = {347},
pmid = {16711336},
title = {{Single-photon emission from localized excitons in an atomically thin semiconductor}},
url = {https://www.osapublishing.org/abstract.cfm?URI=optica-2-4-347},
volume = {2},
year = {2015}
}
@article{AkihisaMatsuda1990,
abstract = {The sticking probability (s) and the total loss probability ($\beta$) of silyl (SiH3) radicals on the growing surface of hydrogenated amorphous silicon (a-Si : H) were determined from (1) the deposition of a-Si : H, (2) the step-coverage in a trench structure on a c-Si wafer, and (3) the determination of $\beta$ using a grid system, performed in the temperature range from room temperature to 480 ° C. A sticking probability (s) of 0.09 ± 0.02 and a total loss probability ($\beta$) of 0.26 ± 0.05 were determined for the SiH3radicals in the surface temperature range below 300 ° C. From 350 ° C, the sticking probability increases whereas $\beta$ remains constant up to 460 ° C where s ≈ $\beta$ and reaches saturation. These results are interpreted in terms of surface diffusion of SiH3depending on the hydrogen coverage of the a-Si : H surface. {\textcopyright} 1990.},
author = {{Akihisa Matsuda} and {Katsuhiko Nomoto} and {Yoshiaki Takeuchi} and {Atsushi Suzuki} and {Akimasa Yuuki} and Perrin, J{\'{e}}r{\^{o}}me},
doi = {10.1016/0039-6028(90)90390-T},
file = {::},
isbn = {0039-6028},
issn = {00396028},
journal = {Surface Science},
number = {1-2},
pages = {50--56},
title = {{Temperature dependence of the sticking and loss probabilities of silyl radicals on hydrogenated amorphous silicon}},
volume = {227},
year = {1990}
}
@article{Park2019b,
abstract = {Increasing the energy storage capability of lithium-ion batteries necessitates maximization of their areal capacity. This requires thick electrodes performing at near-theoretical specific capacity. However, achievable electrode thicknesses are restricted by mechanical instabilities, with high-thickness performance limited by the attainable electrode conductivity. Here we show that forming a segregated network composite of carbon nanotubes with a range of lithium storage materials (for example, silicon, graphite and metal oxide particles) suppresses mechanical instabilities by toughening the composite, allowing the fabrication of high-performance electrodes with thicknesses of up to 800 $\mu$m. Such composite electrodes display conductivities up to 1 × 104 S m−1 and low charge-transfer resistances, allowing fast charge-delivery and enabling near-theoretical specific capacities, even for thick electrodes. The combination of high thickness and specific capacity leads to areal capacities of up to 45 and 30 mAh cm−2 for anodes and cathodes, respectively. Combining optimized composite anodes and cathodes yields full cells with state-of-the-art areal capacities (29 mAh cm−2) and specific/volumetric energies (480 Wh kg−1 and 1,600 Wh l−1).},
author = {Park, Sang Hoon and King, Paul J. and Tian, Ruiyuan and Boland, Conor S. and Coelho, Jo{\~{a}}o and Zhang, Chuanfang (John) and McBean, Patrick and McEvoy, Niall and Kremer, Matthias P. and Daly, Dermot and Coleman, Jonathan N. and Nicolosi, Valeria},
doi = {10.1038/s41560-019-0398-y},
file = {:C$\backslash$:/Users/PINILLAS/Documents/Mendeley Desktop/park2019.pdf:pdf},
isbn = {4156001903},
issn = {20587546},
journal = {Nature Energy},
number = {July},
publisher = {Springer US},
title = {{High areal capacity battery electrodes enabled by segregated nanotube networks}},
url = {http://dx.doi.org/10.1038/s41560-019-0398-y},
volume = {4},
year = {2019}
}
@article{Nielsch2005,
abstract = {An approach to fabricate ferromagnetic/polymer composite nanotubes has been developed. The surfaces of the pores in self-ordered porous alumina membranes are wetted with a polystyrene or poly-l-lactide layer containing a metallo-organic precursor. Decomposition of the precursor leads to the formation of thin-walled magnetic tubes with diameters of 160–450 nm and wall thicknesses of a few nanometers. The magnetic properties of the tube arrays are interpreted as a result of the tube morphology and microstructure.},
author = {Nielsch, K. and Casta{\~{n}}o, F. J. and Ross, C. A. and Krishnan, R.},
doi = {10.1063/1.2005384},
file = {::},
isbn = {0021-8979},
issn = {00218979},
journal = {Journal of Applied Physics},
number = {3},
pages = {1--6},
title = {{Magnetic properties of template-synthesized cobaltpolymer composite nanotubes}},
volume = {98},
year = {2005}
}
@article{Yoshio2002,
abstract = {Carbon-coated Si has been prepared by a thermal vapor decomposition method. Its electrochemical performance has been investigated by charge/discharge tests, cyclic voltammetric experiments, differential scanning calorimetry, and 7 Li -nuclear magnetic resonance, etc. This kind of material demonstrates good electrochemical performance as an anode material for lithium-ion batteries. The improvement in the electrochemical performance of Si is mainly attributed to the effect of carbon coating. {\textcopyright} 2002 The Electrochemical Society. All rights reserved.},
author = {Yoshio, Masaki and Wang, Hongyu and Fukuda, Kenji and Umeno, Tatsuo and Dimov, Nikolay and Ogumi, Zempachi},
doi = {10.1149/1.1518988},
file = {::},
isbn = {00134651 (ISSN)},
issn = {00134651},
journal = {Journal of The Electrochemical Society},
number = {12},
pages = {A1598},
title = {{Carbon-Coated Si as a Lithium-Ion Battery Anode Material}},
url = {http://jes.ecsdl.org/cgi/doi/10.1149/1.1518988},
volume = {149},
year = {2002}
}
@article{Liu2014a,
abstract = {Silicon is an attractive material for anodes in energy storage devices, because it has ten times the theoretical capacity of its state-of-the-art carbonaceous counterpart. Silicon anodes can be used both in traditional lithium-ion batteries and in more recent Li-O 2 and Li-S batteries as a replacement for the dendrite-forming lithium metal anodes. The main challenges associated with silicon anodes are structural degradation and instability of the solid-electrolyte interphase caused by the large volume change (∼300{\%}) during cycling, the occurrence of side reactions with the electrolyte, and the low volumetric capacity when the material size is reduced to a nanometre scale. Here, we propose a hierarchical structured silicon anode that tackles all three of these problems. Our design is inspired by the structure of a pomegranate, where single silicon nanoparticles are encapsulated by a conductive carbon layer that leaves enough room for expansion and contraction following lithiation and delithiation. An ensemble of these hybrid nanoparticles is then encapsulated by a thicker carbon layer in micrometre-size pouches to act as an electrolyte barrier. As a result of this hierarchical arrangement, the solid-electrolyte interphase remains stable and spatially confined, resulting in superior cyclability (97{\%} capacity retention after 1,000 cycles). In addition, the microstructures lower the electrode-electrolyte contact area, resulting in high Coulombic efficiency (99.87{\%}) and volumetric capacity (1,270 mAh cm -3), and the cycling remains stable even when the areal capacity is increased to the level of commercial lithium-ion batteries (3.7 mAh cm -2). {\textcopyright} 2014 Macmillan Publishers Limited. All rights reserved.},
author = {Liu, Nian and Lu, Zhenda and Zhao, Jie and Mcdowell, Matthew T. and Lee, Hyun Wook and Zhao, Wenting and Cui, Yi},
doi = {10.1038/nnano.2014.6},
file = {:C$\backslash$:/Users/PINILLAS/Documents/Mendeley Desktop/nnano.2014.6.pdf:pdf},
issn = {17483395},
journal = {Nature Nanotechnology},
number = {3},
pages = {187--192},
publisher = {Nature Publishing Group},
title = {{A pomegranate-inspired nanoscale design for large-volume-change lithium battery anodes}},
volume = {9},
year = {2014}
}
@article{Hanlon2014,
author = {Hanlon, Damien and Backes, Claudia and Higgins, Thomas M. and Hughes, Marguerite and O'Neill, Arlene and King, Paul and McEvoy, Niall and Duesberg, Georg Stefan and {Mendoza Sanchez}, Beatriz and Pettersson, Henrik and Nicolosi, Valeria and Coleman, Jonathan N},
doi = {10.1021/cm500271u},
file = {::},
issn = {0897-4756},
journal = {Chemistry of Materials},
month = {feb},
number = {4},
pages = {1751--1763},
title = {{Production of Molybdenum Trioxide Nanosheets by Liquid Exfoliation and Their Application in High-Performance Supercapacitors}},
url = {http://pubs.acs.org/doi/abs/10.1021/cm500271u},
volume = {26},
year = {2014}
}
@article{Douani2011,
abstract = {The formation of hydrogenated amorphous silicon–carbon alloy (a-Si1-xCx:H) nanowires is studied for different carbon concentrations (0–7{\%}) by using Ag-assisted electroless etching of the thin a-Si1-xCx:H films deposited by plasma-enhanced chemical vapour deposition from silane/methane gas mixtures. The nanowires morphologies (length, density, {\ldots}), studied by scanning electron microscopy, strongly depend on the concentration of the etchant (aqueous solution of hydrofluoric acid and silver nitrate), the etching time, and the carbon concentration of the deposited layer.},
annote = {MACE en amorfo},
author = {Douani, Rachida and Piret, Ga{\"{e}}lle and Hadjersi, Toufik and Chazalviel, Jean-No{\"{e}}l and Solomon, Ionel},
doi = {10.1016/j.tsf.2011.02.047},
file = {::},
issn = {00406090},
journal = {Thin Solid Films},
keywords = {Amorphous alloys,Electroless chemical etching,Nanowires,Porous silicon,Scanning Electron Microscopy,Silicon,Silicon carbide},
month = {jun},
number = {16},
pages = {5383--5387},
title = {{Formation of a-Si:H and a-Si1-xCx :H nanowires by Ag-assisted electroless etching in aqueous HF/AgNO3 solution}},
url = {http://www.sciencedirect.com/science/article/pii/S0040609011005645},
volume = {519},
year = {2011}
}
@book{Neaman2003,
abstract = {applicability for this approach.},
archivePrefix = {arXiv},
arxivId = {arXiv:1011.1669v3},
author = {Neaman, D.A.},
booktitle = {Journal of Chemical Information and Modeling},
doi = {10.1017/CBO9781107415324.004},
eprint = {arXiv:1011.1669v3},
file = {::},
isbn = {9788578110796},
issn = {1098-6596},
keywords = {icle},
number = {9},
pages = {578--588},
pmid = {25246403},
title = {{Semiconductor Physics and Devices, 4th edition}},
volume = {53},
year = {2003}
}
@article{Maruyama2002,
abstract = {By using alcohol as the carbon source, a new simple catalytic chemical vapor deposition technique to synthesize high-purity single-walled carbon nanotubes at low temperature is demonstrated. Because of the etching effect of decomposed OH radical attacking carbon atoms with a dangling bond, impurities such as amorphous carbon, multi-walled carbon nanotubes, metal particles and carbon nanoparticles are completely suppressed even at relatively low reaction temperature such as 700-800 ??C. By using methanol, generation of SWNTs even at 550 ??C is demonstrated. The high-purity synthesis at low temperature promises large scale production at low cost and the direct growth of SWNTs on conventional semiconductor devices already patterned with aluminum. ?? 2002 Elsevier Science B.V. All rights reserved.},
author = {Maruyama, Shigeo and Kojima, Ryosuke and Miyauchi, Yuhei and Chiashi, Shohei and Kohno, Masamichi},
doi = {10.1016/S0009-2614(02)00838-2},
file = {::},
isbn = {00092614},
issn = {00092614},
journal = {Chemical Physics Letters},
number = {3-4},
pages = {229--234},
title = {{Low-temperature synthesis of high-purity single-walled carbon nanotubes from alcohol}},
volume = {360},
year = {2002}
}
@article{Marquez2011b,
abstract = {ABSTRACT: Amorphous Si nanowires have been directly synthesized by a thermal processing of Si substrates. This method involves the deposition of an anodic aluminum oxide mask on a crystalline Si (100) substrate. Fe, Au, and Pt thin films with thicknesses of ca. 30 nm deposited on the anodic aluminum oxide-Si substrates have been used as catalysts. During the thermal treatment of the samples, thin films of the metal catalysts are transformed in small nanoparticles incorporated within the pore structure of the anodic aluminum oxide mask, directly in contact with the Si substrate. These homogeneously distributed metal nanoparticles are responsible for the growth of Si nanowires with regular diameter by a simple heating process at 800°C in an Ar-H2 atmosphere and without an additional Si source. The synthesized Si nanowires have been characterized by field emission scanning electron microscopy, high-resolution transmission electron microscopy, X-ray photoelectron spectroscopy, and Raman.},
author = {Marquez, Francisco and Morant, Carmen and Lopez, Vicente and Zamora, Felix F{\'{e}}lix and Campo, Teresa and Elizalde, Eduardo and M{\'{a}}rquez, Francisco and Morant, Carmen and L{\'{o}}pez, Vicente and Zamora, Felix F{\'{e}}lix and Campo, Teresa and Elizalde, Eduardo},
doi = {10.1186/1556-276X-6-495},
file = {::},
isbn = {9781613992586},
issn = {1556-276X},
journal = {Nanoscale Research Letters},
keywords = {AAO,CVD,Masks,Si NWs,aao,cvd,masks,si nws},
number = {1},
pages = {2--8},
pmid = {21849077},
title = {{An alternative route for the synthesis of silicon nanowires via porous anodic alumina masks}},
url = {http://nanoscalereslett.springeropen.com/articles/10.1186/1556-276X-6-495},
volume = {6},
year = {2011}
}
@article{Paszti1998,
abstract = {Ion beam analytical methods (e.g. Rutherford backscattering, RBS, elastic recoil detection, ERD, or nuclear reaction analysis, NRA) are widely used for quantitative determination of the depth distribution of elements. In porous samples however, where the diameter of the pores is a few tens of nm (i.e. unresolvable even by the most sophisticated microbeam), the measured depth distribution differs from the real one and this difference strongly depends on the pore structure. The aim of the present work is to give a short review on the most significant effects observed so far in porous silicon samples by conventional RBS and resonant /sup 16/O( alpha , alpha ) and /sup 15/N(p, alpha gamma ) NRA measurements and point out their origin. It will be shown that due to the fluctuation of the material crossed by individual ions, the interface between the porous layer and the substrate smears out in the measured profiles and the resonance peak widens in resonant backscattering measurements. Additionally, the near surface yield in RBS spectra decreases. These effects are especially large if the incident ions fly along the pores of a "columnar structure" where the pores run parallel to each other. Furthermore, these effects vary with the incident angle in a way determined by the actual pore structure (porosity, average pore diameter, and anisotropy of the pores). If the ions run parallel to the pores, the apparent thickness of the porous layer increases and the resonance peak sharpens, because the ions contributing to the measured depth distribution travel preferentially in the pore walls. All these effects can be well reproduced by Monte Carlo type simulations.},
author = {P{\'{a}}szti, F and Szil{\'{a}}gyi, E},
doi = {10.1016/S0042-207X(98)00080-3},
file = {::},
issn = {0042207X},
journal = {Vacuum},
number = {3-4},
pages = {451--462},
title = {{Pore structure investigations in porous silicon by ion beam analytical methods}},
volume = {50},
year = {1998}
}
@article{Hua2006,
abstract = {A sol{\^{a}}€“gel method followed by a hydrogen reduction procedure was proposed in this work for the preparation of metal nanotubes. The tube length, diameter, wall thickness and, most importantly, the chemical components can be adjusted conveniently. Several examples of metal nanotubes (Fe, Ni, Pb and CoFe) were prepared by using anodic aluminium oxide (AAO) templates. The fabricated nanotubes are uniform in diameter and wall thickness through the entire tubes. The length of the nanotubes is about 100{\^{A}} {\^{A}}µm, with an aspect ratio of about 1000.},
author = {Hua, Zhenghe and Yang, Shaoguang and Huang, Hongbo and Lv, Liya and Lu, Mu and Gu, Benxi and Du, Youwei},
doi = {10.1088/0957-4484/17/20/011},
file = {::},
isbn = {0957-4484},
issn = {09574484},
journal = {Nanotechnology},
number = {20},
pages = {5106--5110},
title = {{Metal nanotubes prepared by a sol-gel method followed by a hydrogen reduction procedure}},
volume = {17},
year = {2006}
}
@article{Desai2014a,
abstract = {Transition metal dichalcogenides, such as MoS2 and WSe2, have recently gained tremendous interest for electronic and optoelectronic applications. MoS2 and WSe2 monolayers are direct bandgap and show bright photoluminescence (PL), whereas multilayers exhibit much weaker PL due to their indirect optical bandgap. This presents an obstacle for a number of device applications involving light harvesting or detection where thicker films with direct optical bandgap are desired. Here, we experimentally demonstrate a drastic enhancement in PL intensity for multilayer WSe2 (2–4 layers) under uniaxial tensile strain of up to 2{\%}. Specifically, the PL intensity of bilayer WSe2 is amplified by ∼35× , making it comparable to that of an unstrained WSe2 monolayer. This drastic PL enhancement is attributed to an indirect to direct bandgap transition for strained bilayer WSe2, as confirmed by density functional theory (DFT) calculations. Notably, in contrast to MoS2 multilayers, the energy difference between the direct and indirect bandgaps of WSe2 multilayers is small, thus allowing for bandgap crossover at experimentally feasible strain values. Our results present an important advance toward controlling the band structure and optoelectronic properties of few-layer WSe2 via strain engineering, with important implications for practical device applications.},
author = {Desai, Sujay B. and Seol, Gyungseon and Kang, Jeong Seuk and Fang, Hui and Battaglia, Corsin and Kapadia, Rehan and Ager, Joel W. and Guo, Jing and Javey, Ali},
doi = {10.1021/nl501638a},
file = {::},
isbn = {1530-6984},
issn = {15306992},
journal = {Nano Letters},
keywords = {indirect to direct bandgap transition,layered materials,photoluminescence,strain engineering,uniaxial tensile strain},
number = {8},
pages = {4592--4597},
pmid = {24988370},
title = {{Strain-induced indirect to direct bandgap transition in multilayer WSe2}},
volume = {14},
year = {2014}
}
@article{Pomerantseva2017,
abstract = {NATURE ENERGY 2, 17089 (2017) | DOI: 10.1038/nenergy.2017.89 | www.nature.com/natureenergy 1 PERSPECTIVE PUBLISHED: 12 JUNE 2017 | VOLUME: 2 | ARTICLE NUMBER: 17089 B atteries are becoming an essential component in many energy-efficient applications. They are being integrated into smart electronics, textiles, the Internet of Things, and electric vehi-cles, transforming our lifestyle. Large-scale battery-based energy storage is helping to improve the intermittency problems with renewable energy sources such as solar, wind and waves. However, current Li-ion batteries by and large cannot be charged rapidly and efficiently; they degrade quickly and have to be replaced after only hundreds of cycles 1–3 . Their energy density needs to be improved. Many electrode materials have been proposed for high-performing Li-ion batteries and emerging beyond Li-ion energy storage devices. However, some intrinsic problems still exist. High power density can only be achieved in systems with rapid ion and electron transport 4 , but the movement of ions in bulk electrodes is often restricted due to the limited lattice space, leading to slow charge–discharge processes and fast electrode failure. Poor elec-tronic conductivity of common battery cathode materials (oxides) limits the rate performance further 5 . High energy density requires maximization of the charge storage capability, but conventional materials offer a finite number of sites for ion intercalation and their surface cannot be used to substantially increase charge stor-age capacity. In many cases, electrode materials are subject to phase transformations resulting in the formation of redox inac-tive phases and capacity drop. Another problem is electrode expansion and contraction that accompanies reversible intercala-tion of ions. Volume changes may result in cracking of the grains and delamination from the current collector, leading to capacity decrease (Fig. 1). As a result, phase transformations and mechani-cal degradation of electrode materials severely limit the lifetime of batteries 6},
author = {Pomerantseva, Ekaterina and Gogotsi, Yury},
doi = {10.1038/nenergy.2017.89},
file = {::},
isbn = {2058-7546},
issn = {2058-7546},
journal = {Nature Energy},
month = {jun},
number = {7},
pages = {17089},
publisher = {Macmillan Publishers Limited},
title = {{Two-dimensional heterostructures for energy storage}},
url = {http://www.nature.com/articles/nenergy201789},
volume = {2},
year = {2017}
}
@article{Mathis2019a,
author = {Mathis, Tyler S and Kurra, Narendra and Wang, Xuehang and Pinto, David and Simon, Patrice and Gogotsi, Yury},
doi = {10.1002/aenm.201902007},
file = {:C$\backslash$:/Users/PINILLAS/Documents/Mendeley Desktop/Mathis{\_}et{\_}al-2019-Advanced{\_}Energy{\_}Materials.pdf:pdf},
issn = {1614-6832},
journal = {Advanced Energy Materials},
month = {sep},
pages = {1902007},
title = {{Energy Storage Data Reporting in Perspective—Guidelines for Interpreting the Performance of Electrochemical Energy Storage Systems}},
url = {https://onlinelibrary.wiley.com/doi/abs/10.1002/aenm.201902007},
volume = {1902007},
year = {2019}
}
@article{Ko2014,
abstract = {Although various Si-based graphene nanocomposites provide enhanced electrochemical performance, these candidates still yield low initial coloumbic efficiency, electrical disconnection, and fracture due to huge volume changes after extended cycles lead to severe capacity fading and increase in internal impedance. Therefore, an innovative structure to solve these problems is needed. In this study, an amorphous (a) silicon nanoparticle backboned graphene nanocomposite (a-SBG) for high-power lithium ion battery anodes was prepared. The a-SBG provides ideal electrode structures-a uniform distribution of amorphous silicon nanoparticle islands (particle size {\textless}10 nm) on both sides of graphene sheets-which address the improved kinetics and cycling stability issues of the silicon anodes. a-Si in the composite shows elastic behavior during lithium alloying and dealloying: the pristine particle size is restored after cycling, and the electrode thickness decreases during the cycles as a result of self-compacting. This noble architecture facilitates superior electrochemical performance in Li ion cells, with a specific energy of 468 W h kg(-1) and 288 W h kg(-1) under a specific power of 7 kW kg(-1) and 11 kW kg(-1), respectively.},
annote = {Hablan tambien de la monta{\~{n}}ita y dan referencias.
En este articulo extienden la descarga desde 1.5 hasta el 0.01 para que no les queden eficiencias raras. --{\textgreater} En la SI dicen que al final del proceso se aplico un voltage constante de 0.01V con una corriente de 140mAg-1.},
author = {Ko, Minseong and Chae, Sujong and Jeong, Sookyung and Oh, Pilgun and Cho, Jaephil},
doi = {10.1021/nn503294z},
file = {::},
isbn = {1936-086X (Electronic)$\backslash$r1936-0851 (Linking)},
issn = {1936086X},
journal = {ACS Nano},
keywords = {Li ion battery,hybrid composite,rate capability,silicon anode,volume expansion},
number = {8},
pages = {8591--8599},
pmid = {25078072},
title = {{Elastic a -silicon nanoparticle backboned graphene hybrid as a self-compacting anode for high-rate lithium ion batteries}},
volume = {8},
year = {2014}
}
@article{Han2014a,
abstract = {Silicon nanostructures exhibit promising application potentials in many fields in comparison with their bulk counterpart or other semiconductor nanostructures. Therefore, the exploiting of controllable fabrication methods of silicon nanostructures, and the exploring of further applications of silicon nanostructures gain extensive attentions. In this review, recent advances in metal-assisted chemical etching of silicon, a low-cost and versatile method enabling fine control over morphology feature of silicon nanostructures, are summarized. The overview concerning the applications of silicon nanostructures in the field of energy conversion and storage, and sensors are also presented. {\textcopyright} 2014 The Authors.},
address = {[Han, Hee Lee, Woo] KRISS, Taejon 305340, South Korea. [Huang, Zhipeng] Jiangsu Univ, Sci Res Acad, China Australia Joint Res Ctr Funct Mol Mat, Zhenjiang 212013, Peoples R China. [Lee, Woo] Univ Sci {\&} Technol, Dept Nano Sci, Taejon 305333, South Korea. H},
annote = {From Duplicate 1 (Metal-assisted chemical etching of silicon and nanotechnology applications - Han, Hee; Huang, Zhipeng P; Lee, Woo)

From Duplicate 3 (Metal-assisted chemical etching of silicon and nanotechnology applications - Han, Hee; Huang, Zhipeng P; Lee, Woo)

From Duplicate 1 (Metal-assisted chemical etching of silicon and nanotechnology applications - Han, H; Huang, Z P; Lee, W)

ISI Document Delivery No.: AO6SE
Times Cited: 16
Cited Reference Count: 212
Han, Hee Huang, Zhipeng Lee, Woo
Lee, Woo/B-5268-2008; Huang, Zhipeng/K-1228-2014
Lee, Woo/0000-0003-4560-8901;
"Future-based technology Development Program (Nano Fields)" through the National Research Foundation of Korea (NRF) - Ministry of Science, ICT and Future Planning [2010-0029332]; KRISS project "Anodization Research Laboratory [KRISS-2013-13011082]; Ministry of Science and Technology of China for the International Science Linkage Program [2011DFG52970]; Ministry of Education of China [IRT1064]; Jiangsu Innovation Research Team
This research was supported by the "Future-based technology Development Program (Nano Fields)" through the National Research Foundation of Korea (NRF) funded by the Ministry of Science, ICT and Future Planning (Grant No. 2010-0029332), KRISS project "Anodization Research Laboratory (KRISS-2013-13011082)", and the Ministry of Science and Technology of China for the International Science Linkage Program (2011DFG52970), the Ministry of Education of China (IRT1064), and Jiangsu Innovation Research Team.
16
27
141
Elsevier sci ltd
Oxford
1878-044x

From Duplicate 4 (Metal-assisted chemical etching of silicon and nanotechnology applications - Han, Hee; Huang, Zhipeng P; Lee, Woo)

From Duplicate 2 (Metal-assisted chemical etching of silicon and nanotechnology applications - Han, Hee; Huang, Zhipeng P; Lee, Woo)

From Duplicate 1 (Metal-assisted chemical etching of silicon and nanotechnology applications - Han, H; Huang, Z P; Lee, W)

ISI Document Delivery No.: AO6SE
Times Cited: 16
Cited Reference Count: 212
Han, Hee Huang, Zhipeng Lee, Woo
Lee, Woo/B-5268-2008; Huang, Zhipeng/K-1228-2014
Lee, Woo/0000-0003-4560-8901;
"Future-based technology Development Program (Nano Fields)" through the National Research Foundation of Korea (NRF) - Ministry of Science, ICT and Future Planning [2010-0029332]; KRISS project "Anodization Research Laboratory [KRISS-2013-13011082]; Ministry of Science and Technology of China for the International Science Linkage Program [2011DFG52970]; Ministry of Education of China [IRT1064]; Jiangsu Innovation Research Team
This research was supported by the "Future-based technology Development Program (Nano Fields)" through the National Research Foundation of Korea (NRF) funded by the Ministry of Science, ICT and Future Planning (Grant No. 2010-0029332), KRISS project "Anodization Research Laboratory (KRISS-2013-13011082)", and the Ministry of Science and Technology of China for the International Science Linkage Program (2011DFG52970), the Ministry of Education of China (IRT1064), and Jiangsu Innovation Research Team.
16
27
141
Elsevier sci ltd
Oxford
1878-044x

From Duplicate 2 (Metal-assisted chemical etching of silicon and nanotechnology applications - Han, Hee; Huang, Zhipeng; Lee, Woo)

NULL},
author = {Han, Hee and Huang, Zhipeng P and Lee, Woo},
doi = {10.1016/j.nantod.2014.04.013},
file = {::},
isbn = {17480132},
issn = {1878044X},
journal = {Nano Today},
keywords = {Metal-assisted chemical etching,Metal-assisted chemical etching Silicon nanowires,Nanotechnology,Silicon nanowires},
language = {English},
month = {jun},
number = {3},
pages = {271--304},
publisher = {Elsevier Ltd},
title = {{Metal-assisted chemical etching of silicon and nanotechnology applications}},
url = {http://doi.wiley.com/10.1002/adma.201001784 http://dx.doi.org/10.1016/j.nantod.2014.04.013 http://linkinghub.elsevier.com/retrieve/pii/S1748013214000589},
volume = {9},
year = {2014}
}
@article{Xia2006a,
abstract = {Preferred c-axis oriented LiCoO2thin films were prepared on a Si substrate by pulsed laser deposition (PLD). The chemical diffusion coefficients, over(D, ̃)Li, of Li in these films were measured by electrochemical impedance spectroscopy (EIS) and potentiostatic intermittent titration technique (PITT). over(D, ̃)Liwas found to be in the range of 10-11to 10-13cm2s-1depending on Li concentration and on the characterization method used. {\textcopyright} 2006 Elsevier B.V. All rights reserved.},
author = {Xia, Hui and Lu, Li and Ceder, G.},
doi = {10.1016/j.jpowsour.2005.12.012},
file = {::},
isbn = {0378-7753},
issn = {03787753},
journal = {Journal of Power Sources},
keywords = {LiCoO2,Lithium diffusion,Pulsed laser deposition,Thin-film battery},
number = {2},
pages = {1422--1427},
title = {{Li diffusion in LiCoO2 thin films prepared by pulsed laser deposition}},
volume = {159},
year = {2006}
}
@article{Pinilla2016b,
author = {Pinilla, Sergio and Moll{\'{a}}, Germ{\'{a}}n and Pau, Jos{\'{e}} Luis and Morant, Carmen},
doi = {10.1002/pssa.201600371},
file = {:C$\backslash$:/Users/PINILLAS/Documents/Mendeley Desktop/Pinilla et al. - 2016 - Impact of the oxide layer on the electrical properties of silicon nanowires fabricated by metal-assisted chemica.pdf:pdf},
issn = {18626300},
journal = {physica status solidi (a)},
keywords = {electrical properties,metal‐assisted chemical etching,nanowires,oxides,silicon},
month = {nov},
number = {11},
pages = {2884--2889},
title = {{Impact of the oxide layer on the electrical properties of silicon nanowires fabricated by metal-assisted chemical etching}},
url = {http://doi.wiley.com/10.1002/pssa.201600371},
volume = {213},
year = {2016}
}
@article{Lei2007,
abstract = {Large-scale arrays of nanostructures on substrates, such as semiconductor or metal nano-particle arrays, have attracted considerable interest due to their unique physical properties and many potential applications in areas such as electronics, optoelectronics, sensing, high-density storage, and ultra-thin display devices. In the last two decades, the search for a highly efficient and low-cost nano-patterning method in fabricating ordered surface nanostructures with tunable dimensions and properties, has involved interdisciplinary and cross-disciplinary research and development with emerging technologies such as lithographic methods, self-assembly processes, and scanning probe techniques. Here, we review a new surface nano-patterning approach in fabricating ordered nanostructures, in which ultra-thin anodic alumina membranes are used as fabrication masks. Using the method, large-scale arrays of highly ordered nanostructures in the range of square centimeters can be fabricated on any substrate in a massive parallel way. The resulting nanostructures are characterized by highly defined and controllable size, shape, composition, and spacing of the nanostructures. Tuning of the properties of the arrayed nanostructures can be obtained by controlled adjustment of the structural parameters of the arrayed nanostructures. Compared to conventional lithographic methods, the present nano-patterning approach offers attractive advantages, such as large pattern area, high throughput, low equipment costs, and high flexibility and control options for ordered nanostructures with tunable properties. This new non-lithographic nano-patterning approach will be shown to be a general method in fabricating a wide range of ordered surface nanostructures with tunable and unique physical and chemical properties that could be used in the fabrication of nano-devices with high performance and controllability. {\textcopyright} 2006 Elsevier Ltd. All rights reserved.},
archivePrefix = {arXiv},
arxivId = {NIHMS150003},
author = {Lei, Yong and Cai, Weiping and Wilde, Gerhard},
doi = {10.1016/j.pmatsci.2006.07.002},
eprint = {NIHMS150003},
file = {::},
isbn = {0079-6425},
issn = {00796425},
journal = {Progress in Materials Science},
number = {4},
pages = {465--539},
pmid = {24708829},
title = {{Highly ordered nanostructures with tunable size, shape and properties: A new way to surface nano-patterning using ultra-thin alumina masks}},
volume = {52},
year = {2007}
}
@article{Climent-Font2004,
abstract = {The 5 MV Cockcroft-Walton tandem accelerator from HVEE recently installed at the Center for Micro-Analysis of Materials on the Campus of the University Autonoma of Madrid is in operation since September 2002. The machine is mainly dedicated to ion beam analysis. In this work, we report on the first measurements performed. They include calibration of the terminal voltage using p-$\gamma$ reactions and elastic $\alpha$-$\alpha$ resonances on C, O, N, Al and Si. RBS and ERD measurements using He and Si beams are now routinely performed. Samples of different nature including, among others, SiN, SiON, and porous Al2O3, were also characterized. {\textcopyright} 2004 Elsevier B.V. All rights reserved.},
author = {Climent-Font, A. and P{\'{a}}szti, F. and Garc{\'{i}}a, G. and Fern{\'{a}}ndez-Jim{\'{e}}nez, M. T. and Agull{\'{o}}, F.},
doi = {10.1016/j.nimb.2004.01.090},
file = {::},
issn = {0168583X},
journal = {Nuclear Instruments and Methods in Physics Research, Section B: Beam Interactions with Materials and Atoms},
keywords = {ERD,IBA,Ion accelerators,Porous Al2O3,RBS,SiON},
number = {1-4},
pages = {400--404},
title = {{First measurements with the Madrid 5 MV tandem accelerator}},
volume = {219-220},
year = {2004}
}
@article{Li2014c,
abstract = {Electrochemical degradation on silicon (Si) anodes prevents them from being successfully used in lithium (Li)-ion battery full cells. Unlike the case of graphite anodes, the natural solid electrolyte interphase (SEI) films generated from carbonate electrolytes do not self-passivate on Si, causing continuous electrolyte decomposition and loss of Li ions. In this work, we aim at solving the issue of electrochemical degradation by fabricating artificial SEI films using a solid electrolyte material, lithium phosphorus oxynitride (Lipon), which conducts Li ions and blocks electrons. For Si anodes coated with Lipon of 50 nm or thicker, a significant effect is observed in suppressing electrolyte decomposition, while Lipon of thinner than 40 nm has a limited effect. Ionic and electronic conductivity measurements reveal that the artificial SEI is effective when it is a pure ionic conductor, but electrolyte decomposition is only partially suppressed when the artificial SEI is a mixed electronic-ionic conductor. The critical thickness for this transition in conducting behavior is found to be 40-50 nm. This work provides guidance for designing artificial SEI films for high-capacity Li-ion battery electrodes using solid electrolyte materials.},
author = {Li, Juchuan and Dudney, Nancy J. and Nanda, Jagjit and Liang, Chengdu},
doi = {10.1021/am5009419},
file = {:C$\backslash$:/Users/PINILLAS/Documents/Mendeley Desktop/am5009419.pdf:pdf},
issn = {19448252},
journal = {ACS Applied Materials and Interfaces},
keywords = {artificial solid electrolyte interphase,electrochemical degradation,lithium-ion batteries,silicon anodes,solid electrolyte},
number = {13},
pages = {10083--10088},
title = {{Artificial solid electrolyte interphase to address the electrochemical degradation of silicon electrodes}},
volume = {6},
year = {2014}
}
@article{Soto-Vazquez2019,
author = {Soto-V{\'{a}}zquez, Loraine and Rol{\'{o}}n-Delgado, Frankie and Rivera, Keila and Cotto, Mar{\'{i}}a C. and Ducong{\'{e}}, Jos{\'{e}} and Morant, Carmen and Pinilla, Sergio and M{\'{a}}rquez-Linares, Francisco M.},
doi = {10.1016/j.jenvman.2019.07.005},
file = {::},
issn = {03014797},
journal = {Journal of Environmental Management},
keywords = {Benzophenone-4,Hydrothermal synthesis,Photocatalysis,Sunscreen,TiO2},
number = {April},
pages = {822--828},
publisher = {Elsevier},
title = {{Catalytic use of TiO2 nanowires in the photodegradation of Benzophenone-4 as an active ingredient in sunscreens}},
url = {https://linkinghub.elsevier.com/retrieve/pii/S0301479719309363},
volume = {247},
year = {2019}
}
@article{Scardaci2010,
abstract = {We investigate the morphological, electrical, and optical properties of carbon nanotube thin films, focusing on films with transmittance, T {\textgreater} 90{\%}. For films with T approximate to 90{\%} we measure sheet resistance of R(s){\textless}400 Omega/square. However, we show that optoelectrical properties, such as sigma(dc) and sigma(dc)/sigma(Op), degrade with decreasing film thickness, t, for percolating nanotube networks, i.e., those with t {\textless} 20 nm and T {\textgreater} 90{\%}. Thus, while reducing t can give T {\textgreater} 99{\%}, the corresponding Rs increases to {\textgreater} 40 k Omega/square. Acid treatment improves the conductivity by doping, giving properties such as T approximate to 98{\%} for R(s) approximate to 10 k Omega/square. (C) 2010 American Institute of Physics. [doi:10.1063/1.3462317]},
address = {[Scardaci, Vittorio Coull, Richard] Hewlett Packard DIMO, Leixlip, Kildare, Ireland. [Scardaci, Vittorio Coleman, Jonathan N.] Univ Dublin Trinity Coll, Ctr Res Adapt Nanostruct {\&} Nanodevices, Dublin 2, Ireland. [Coleman, Jonathan N.] Univ Dublin Trinity },
annote = {ISI Document Delivery No.: 626WW
Times Cited: 35
Cited Reference Count: 15
Scardaci, Vittorio Coull, Richard Coleman, Jonathan N.
Coleman, Jonathan/B-8403-2011
Science Foundation Ireland (SFI) [03/CE3/M406s1]
We acknowledge the Science Foundation Ireland funded collaboration (SFI Grant No. 03/CE3/M406s1) between Trinity College Dublin and Hewlett Packard which has allowed this work to take place. J.N.C. is also supported by an SFI PI award.
35
Amer inst physics
Melville
Physics, Applied},
author = {Scardaci, V and Coull, R and Coleman, J N},
doi = {10.1063/1.3462317},
issn = {0003-6951},
journal = {Applied Physics Letters},
keywords = {crystal orientation electronic density of states e},
language = {English},
number = {2},
pages = {3},
title = {{Very thin transparent, conductive carbon nanotube films on flexible substrates}},
volume = {97},
year = {2010}
}
@article{Kara2016,
abstract = {{\textless}p{\textgreater}Flexible silicon nanowires fabricated by nano spheres lithography and metal assisted chemical etching for surface enhanced Raman spectroscopy.{\textless}/p{\textgreater}},
author = {Kara, S. A. and Keffous, A. and Giovannozzi, A. M. and Rossi, A. M. and Cara, E. and D'Ortenzi, L. and Sparnacci, K. and Boarino, L. and Gabouze, N. and Soukane, S.},
doi = {10.1039/C6RA20323J},
file = {::},
issn = {2046-2069},
journal = {RSC Advances},
number = {96},
pages = {93649--93659},
title = {{Fabrication of flexible silicon nanowires by self-assembled metal assisted chemical etching for surface enhanced Raman spectroscopy}},
url = {http://xlink.rsc.org/?DOI=C6RA20323J},
volume = {6},
year = {2016}
}
@article{Misra2013,
abstract = {Hydrogenated amorphous silicon (a-Si:H) radial junction solar cells, built over a dense matrix of Si nanowires (SiNWs), benefit from strong light trapping. This allows the use of a very thin absorber layer without sacrificing the solar cell performance, while improving its stability. By optimizing the density of SiNWs grown via a plasma-assisted vapor-liquid-solid process on glass, we have achieved radial junction a-Si:H solar cells with an open circuit voltage of 0.80 V, short circuit current density of 16.1 mA/cm2 and a high power conversion efficiency of 8.14{\%}. Furthermore, we present experimental evidence of the excellent stability of such radial junction a-Si:H solar cells with a light-induced degradation of only {\~{}}6{\%}, compared to the typical degradation of 15{\%} to 20{\%} in planar cells. These results indicate the feasible and promising approach towards a new generation of stable and high performance a-Si:H thin film solar cells. ?? 2013 Elsevier B.V.},
address = {[Misra, Soumyadeep Yu, Linwei Foldyna, Martin Roca i Cabarrocas, Pere] Ecole Polytech, CNRS, LPICM, F-91128 Palaiseau, France. [Yu, Linwei] Nanjing Univ, Sch Elect Sci {\&} Engn, Nanjing 210093, Jiangsu, Peoples R China. Yu, LW (reprint author), Ecole Polyte},
annote = {From Duplicate 1 (High efficiency and stable hydrogenated amorphous silicon radial junction solar cells built on VLS-grown silicon nanowires - Misra, Soumyadeep; Yu, Linwei W; Foldyna, Martin; Cabarrocas, P R I; Roca I Cabarrocas, Pere)

From Duplicate 2 (High efficiency and stable hydrogenated amorphous silicon radial junction solar cells built on VLS-grown silicon nanowires - Misra, S; Yu, L W; Foldyna, M; Cabarrocas, P R I)

ISI Document Delivery No.: 237XN
Times Cited: 3
Cited Reference Count: 36
Misra, Soumyadeep Yu, Linwei Foldyna, Martin Roca i Cabarrocas, Pere
Foldyna, Martin/C-5981-2014
Foldyna, Martin/0000-0001-8413-0504
3
Elsevier science bv
Amsterdam
Energy {\&} Fuels; Materials Science, Multidisciplinary; Physics, Applied

From Duplicate 3 (High efficiency and stable hydrogenated amorphous silicon radial junction solar cells built on VLS-grown silicon nanowires - Misra, S; Yu, L W; Foldyna, M; Cabarrocas, P R I)

ISI Document Delivery No.: 237XN
Times Cited: 3
Cited Reference Count: 36
Misra, Soumyadeep Yu, Linwei Foldyna, Martin Roca i Cabarrocas, Pere
Foldyna, Martin/C-5981-2014
Foldyna, Martin/0000-0001-8413-0504
3
Elsevier science bv
Amsterdam
Energy {\&} Fuels; Materials Science, Multidisciplinary; Physics, Applied},
author = {Misra, Soumyadeep and Yu, Linwei W and Foldyna, Martin and Cabarrocas, P R I and {Roca I Cabarrocas}, Pere and Cabarrocas, P R I and {Roca I Cabarrocas}, Pere},
doi = {10.1016/j.solmat.2013.07.036},
file = {::},
isbn = {0927-0248},
issn = {09270248},
journal = {Solar Energy Materials and Solar Cells},
keywords = {Radial junction,Silicon nanowires,Solar cell,Solar cell Radial junction Silicon nanowires VLS m,VLS method},
language = {English},
pages = {90--95},
publisher = {Elsevier},
title = {{High efficiency and stable hydrogenated amorphous silicon radial junction solar cells built on VLS-grown silicon nanowires}},
url = {http://dx.doi.org/10.1016/j.solmat.2013.07.036},
volume = {118},
year = {2013}
}
@article{Prieto2011,
abstract = {Highly ordered antidot arrays of permalloy have been prepared by sputtering onto different nanoporous alumina membranes (NAMs) and characterized by Rutherford backscattering spectrometry (RBS), SEM and Vibrating sample magnetometry (VSM). RBS spectrometry combined with SEM image analysis provides information on the in-depth composition and porosity of the different magnetic antidot nanostructures. The coercivity increases in the antidot nanostructures as compared with that of its parent continuous film. The saturation magnetization values of the antidot nanostructures are observed to increase with increasing pore size. Our results suggest an enhanced magnetization at the Fe20Ni80/Al2O3 interface. Copyright {\textcopyright} 2010 John Wiley {\&} Sons, Ltd.},
author = {Prieto, P. and Pirota, K. R. and Climent-Font, A. and Vazquez, M. and Sanz, J. M.},
doi = {10.1002/sia.3733},
file = {::},
issn = {01422421},
journal = {Surface and Interface Analysis},
keywords = {RBS,magnetic antidots,magnetization process,nanoporous alumina membranes},
month = {nov},
number = {11},
pages = {1417--1422},
title = {{Magnetic antidot arrays on alumina nanoporous membranes: Rutherford backscattering and magnetic characterization}},
url = {http://doi.wiley.com/10.1002/sia.3733},
volume = {43},
year = {2011}
}
@article{Park2019,
author = {Park, Sang‐Hoon and Tian, Ruiyuan and Coelho, Jo{\~{a}}o and Nicolosi, Valeria and Coleman, Jonathan N.},
doi = {10.1002/aenm.201901359},
file = {::},
issn = {1614-6832},
journal = {Advanced Energy Materials},
pages = {1901359},
title = {{Quantifying the Trade‐Off between Absolute Capacity and Rate Performance in Battery Electrodes}},
url = {https://onlinelibrary.wiley.com/doi/abs/10.1002/aenm.201901359},
volume = {1901359},
year = {2019}
}
@article{Ge2017,
abstract = {Hydrogen is an attractive alternative to fossil fuels that addresses several environmental and energy shortage issues. Nano-sized TiO2-based photocatalysts with unique structural and functional properties are the most extensively studied photocatalytic nanomaterials for hydrogen production and pollutant degradation. However, titania is hampered by a wide band gap, low utilization of solar light and a rapid recombination of electron/hole pairs. These issues limit its photocatalytic performance. In this review, we present the latest developments in the fabrication of different higher dimensional TiO2 nanostructured materials that aim to address these inherent limitations to an otherwise very promising material. Specifically, we will look into critical engineering strategies to enlarge the active surface area, enhance visible light absorption and suppress the recombination of electrons/holes that benefit their photo/photoelectric-catalytic water splitting activity. Finally, the current challenges and perspectives for TiO2 nanostructures are also discussed. Continuous efforts are necessary to endow TiO2-based materials with novel advanced functionality and commercialization potential in the coming years.},
author = {Ge, Mingzheng and Cai, Jingsheng and Iocozzia, James and Cao, Chunyan and Huang, Jianying and Zhang, Xinnan and Shen, Jiali and Wang, Shanchi and Zhang, Songnan and Zhang, Ke-Qin and Lai, Yuekun and Lin, Zhiqun},
doi = {10.1016/j.ijhydene.2016.12.052},
file = {::},
issn = {03603199},
journal = {International Journal of Hydrogen Energy},
keywords = {Catalyst,Hydrogen production,Photocatalysis,Photoelectrocatalysis,TiO2 nanostructure},
month = {mar},
number = {12},
pages = {8418--8449},
publisher = {Elsevier Ltd},
title = {{A review of TiO 2 nanostructured catalysts for sustainable H 2 generation}},
url = {http://dx.doi.org/10.1016/j.ijhydene.2016.12.052 http://linkinghub.elsevier.com/retrieve/pii/S0360319916335984},
volume = {42},
year = {2017}
}
@article{Syed2018,
abstract = {In this study, we report synthesis of highly ordered self-organized nanoporous alumina membranes (NAMs) with two distinct pore diameter ranges by two step anodization technique from two different electrolytes containing simple H2SO4and mixed electrolyte consisting of H2SO4and ethylene glycol. Three different complimentary techniques field emission scanning electron microscopy (FESEM), atomic force microscopy (AFM) and small X-ray scattering (SAXS) were used to characterize the synthesised membranes. An attempt was made to correlate the pore parameters obtained from low ensemble size two dimensional FESEM and AFM micrographs and from large area three dimensional scattering using SAXS. A special attention was given in estimating the porosity of these ordered membranes and compared the results. It was demonstrated that such controlled synthesis method can result in improved pore regularity in NAMs along with enhanced porosity, greater than 40{\%}.},
author = {Syed, R. and Sen, D. and {Mani Krishna}, K.V. and Ghosh, S.K.},
doi = {10.1016/j.micromeso.2017.12.034},
file = {::},
issn = {13871811},
journal = {Microporous and Mesoporous Materials},
keywords = {AFM,Anodization,FESEM,Nanoporous alumina membrane,Porosity,SAXS},
month = {jul},
number = {January},
pages = {13--21},
publisher = {Elsevier},
title = {{Fabrication of highly ordered nanoporous alumina membranes: Probing microstructures by SAXS, FESEM and AFM}},
url = {https://doi.org/10.1016/j.micromeso.2017.12.034 https://linkinghub.elsevier.com/retrieve/pii/S1387181117308168},
volume = {264},
year = {2018}
}
@article{He2015a,
abstract = {Single quantum emitters (SQEs) are at the heart of quantum optics1 and photonic quantum-information technologies2.To date, all the demonstrated solid-state single-photon sources are confined to one-dimensional (1D; ref. 3) or 3D materials4–7. Here, we report a new class of SQEs based on excitons that are spatially localized by defects in 2D tungsten-diselenide (WSe2) monolayers. The optical emission from these SQEs shows narrow linewidths of ∼130 $\mu$eV, about two orders of magnitude smaller than those of delocalized valley excitons8. Second-order correlation measurements revealed a strong photon antibunching, which unambiguously established the single-photon nature of the emission9. The SQE emission shows two non-degenerate transitions, which are cross-linearly polarized.We assign this fine structure to two excitonic eigen- modes whose degeneracy is lifted by a large ∼0.71 meV coup- ling, probably because of the electron–hole exchange interaction in the presence of anisotropy10. Magneto-optical measurements also reveal an exciton g factor of ∼8.7, several times larger than those of delocalized valley excitons11–14.In addition to their fundamental importance, establishing new SQEs in 2D quantum materials could give rise to practical advantages in quantum-information processing, such as an efficient photon extraction and a high integratability and scalability.},
archivePrefix = {arXiv},
arxivId = {1411.2449},
author = {He, Yu Ming and Clark, Genevieve and Schaibley, John R. and He, Yu and Chen, Ming Cheng and Wei, Yu Jia and Ding, Xing and Zhang, Qiang and Yao, Wang and Xu, Xiaodong and Lu, Chao Yang and Pan, Jian Wei},
doi = {10.1038/nnano.2015.75},
eprint = {1411.2449},
file = {::},
isbn = {9550121003},
issn = {17483395},
journal = {Nature Nanotechnology},
number = {6},
pages = {497--502},
pmid = {25938571},
publisher = {Nature Publishing Group},
title = {{Single quantum emitters in monolayer semiconductors}},
url = {http://dx.doi.org/10.1038/nnano.2015.75},
volume = {10},
year = {2015}
}
@article{Luttrell2014,
abstract = {The prototypical photocatalyst TiO2 exists in different polymorphs, the most common forms are the anatase- and rutile-crystal structures. Generally, anatase is more active than rutile, but no consensus exists to explain this difference. Here we demonstrate that it is the bulk transport of excitons to the surface that contributes to the difference. Utilizing high -quality epitaxial TiO2 films of the two polymorphs we evaluate the photocatalytic activity as a function of TiO2-film thickness. For anatase the activity increases for films up to {\~{}}5 nm thick, while rutile films reach their maximum activity for {\~{}}2.5 nm films already. This shows that charge carriers excited deeper in the bulk contribute to surface reactions in anatase than in rutile. Furthermore, we measure surface orientation dependent activity on rutile single crystals. The pronounced orientation-dependent activity can also be correlated to anisotropic bulk charge carrier mobility, suggesting general importance of bulk charge diffusion for explaining photocatalytic anisotropies.},
author = {Luttrell, Tim and Halpegamage, Sandamali and Tao, Junguang and Kramer, Alan and Sutter, Eli and Batzill, Matthias},
doi = {10.1038/srep04043},
file = {::},
isbn = {2045-2322},
issn = {2045-2322},
journal = {Scientific reports},
pages = {4043},
pmid = {24509651},
title = {{Why is anatase a better photocatalyst than rutile?--Model studies on epitaxial TiO2 films.}},
url = {http://www.pubmedcentral.nih.gov/articlerender.fcgi?artid=3918909{\&}tool=pmcentrez{\&}rendertype=abstract},
volume = {4},
year = {2014}
}
@article{Beck2007a,
abstract = {I present measurements of the degree of second-order coherence g20 for spontaneous parametric downcon- version fields and discuss the differences between two-detector (unconditional) and three-detector (conditional) measurements of g20. An emphasis is placed on comparing measurements made using time-to-amplitude converters (TACs) to those made using a logic circuit, illustrating how the TAC measurements are adversely influenced by dead time effects. Finally, I show how the detrimental effects of dead time when using TACs can be mitigated by renormalizing the measurement results.},
author = {Beck, M.},
doi = {10.1364/JOSAB.24.002972},
file = {::},
issn = {0740-3224},
journal = {Journal of the Optical Society of America B},
month = {dec},
number = {12},
pages = {2972},
title = {{Comparing measurements of g{\^{}}(2)(0) performed with different coincidence detection techniques}},
url = {https://www.osapublishing.org/abstract.cfm?URI=josab-24-12-2972},
volume = {24},
year = {2007}
}
@article{Seyed-Talebi2015,
abstract = {{\textless}p{\textgreater} Using DFT calculations, we determine the adsorption and diffusion of Li/Li {\textless}sup{\textgreater}+{\textless}/sup{\textgreater} onto a silicene supercell. {\textless}/p{\textgreater}},
author = {Seyed-Talebi, Seyedeh Mozhgan and Kazeminezhad, Iraj and Beheshtian, Javad},
doi = {10.1039/c5cp04666a},
file = {::},
issn = {14639076},
journal = {Physical Chemistry Chemical Physics},
number = {44},
pages = {29689--29696},
pmid = {26477401},
publisher = {Royal Society of Chemistry},
title = {{Theoretical prediction of silicene as a new candidate for the anode of lithium-ion batteries}},
volume = {17},
year = {2015}
}
@article{Chan2009,
abstract = {The structural transformations of silicon nanowires when cycled against lithium were evaluated using electrochemical potential spectroscopy and galvanostatic cycling. During the charge, the nanowires alloy with lithium to form an amorphous LixSi compound. At potentials {\textless}50 mV, a structural transformation occurs. In studies on micron-sized particles previously reported in the literature, this transformation is a crystallization to a metastable Li15Si4 phase. X-ray diffraction measurements on the Si nanowires, however, show that they are amorphous, suggesting that a different amorphous phase (LiySi) is formed. Lithium is removed from this phase in the discharge to form amorphous silicon. We have found that limiting the voltage in the charge to 70 mV results in improved efficiency and cyclability compared to charging to 10 mV. This improvement is due to the suppression of the transformation at low potentials, which alloys for reversible cycling of amorphous silicon nanowires. ?? 2008 Elsevier B.V. All rights reserved.},
annote = {Buena descripcion de la interpretacion de las curvas dC/dV},
author = {Chan, Candace K. and Ruffo, Riccardo and Hong, Seung Sae and Huggins, Robert A. and Cui, Yi},
doi = {10.1016/j.jpowsour.2008.12.047},
file = {::;::},
isbn = {0378-7753},
issn = {03787753},
journal = {Journal of Power Sources},
keywords = {Anode,Lithium-ion battery,Phase transformation,Silicon nanowire},
number = {1},
pages = {34--39},
publisher = {Elsevier B.V.},
title = {{Structural and electrochemical study of the reaction of lithium with silicon nanowires}},
url = {http://dx.doi.org/10.1016/j.jpowsour.2008.12.047},
volume = {189},
year = {2009}
}
@article{Hajnal1996,
abstract = {When performing Rutherford Backscattering Spectrometry (RBS) measurements combined with channeling on "columnar" porous Si samples with the beam aligned to the direction of the pores, an additional yield decrease appears due to the macroscopic structure. Changes in the stopping power as the ions cross holes and material walls will also result in an additional spread in the ion energy. This work presents both experimental results and Monte Carlo type simulations showing the above structural effects. The simulations were done by a currently developed code, RBS-MAST, which is able to treat arbitrary structures on a nm-$\mu$m scale.},
author = {Hajnal, Z. and Szil{\'{a}}gyi, E. and P{\'{a}}szti, F. and Battistig, G.},
doi = {10.1016/0168-583X(96)00245-5},
file = {::},
issn = {0168583X},
journal = {Nuclear Instruments and Methods in Physics Research, Section B: Beam Interactions with Materials and Atoms},
number = {1-4},
pages = {617--621},
title = {{Channeling-like effects due to the macroscopic structure of porous silicon}},
volume = {118},
year = {1996}
}
@article{Poinern2011,
abstract = {The anodization of aluminum is an electro-chemical process that changes the surface chemistry of the metal, via oxidation, to produce an anodic oxide layer. During this process a self organized, highly ordered array of cylindrical shaped pores can be produced with controllable pore diameters, periodicity and density distribution. This enables anodic aluminum oxide (AAO) membranes to be used as templates in a variety of nanotechnology applications without the need for expensive lithographical techniques. This review article is an overview of the current state of research on AAO membranes and the various applications of nanotechnology that use them in the manufacture of nano-materials and devices or incorporate them into specific applications such as biological/chemical sensors, nano-electronic devices, filter membranes and medical scaffolds for tissue engineering.},
author = {Poinern, Gerrard Eddy Jai and Ali, Nurshahidah and Fawcett, Derek},
doi = {10.3390/ma4030487},
file = {::},
isbn = {6189360289},
issn = {1996-1944},
journal = {Materials},
keywords = {Anodic aluminum oxide,Nano-devices,Nano-materials,Nanotechnology,Tissue engineering},
month = {feb},
number = {3},
pages = {487--526},
title = {{Progress in Nano-Engineered Anodic Aluminum Oxide Membrane Development}},
url = {http://www.mdpi.com/1996-1944/4/3/487},
volume = {4},
year = {2011}
}
@article{Balducci2017,
abstract = {{\textcopyright} The Author(s) 2017. Published by ECS. All rights reserved. Over the past decade, interest in electrochemical capacitors as an energy-storage technology has increased enormously, spurring the development and evaluation of a large number of new materials and device configurations. This perspective article aims to propose guidelines by which new materials and devices should be evaluated, and how resulting data should be reported with respect to critical metrics such as capacitance, energy and power.},
author = {Balducci, A. and Belanger, D. and Brousse, T. and Long, J. W. and Sugimoto, W.},
doi = {10.1149/2.0851707jes},
file = {:C$\backslash$:/Users/PINILLAS/Documents/Mendeley Desktop/Balducci et al. - 2017 - A guideline for reporting performance metrics with electrochemical capacitors From electrode materials to full.pdf:pdf},
issn = {19457111},
journal = {Journal of the Electrochemical Society},
number = {7},
pages = {A1487--A1488},
title = {{A guideline for reporting performance metrics with electrochemical capacitors: From electrode materials to full devices}},
volume = {164},
year = {2017}
}
@article{OrtegaMendez2014,
author = {{Ortega M{\'{e}}ndez}, J.A. and L{\'{o}}pez, Cristina R. and {Pulido Meli{\'{a}}n}, E. and {Gonz{\'{a}}lez D{\'{i}}az}, O. and {Do{\~{n}}a Rodr{\'{i}}guez}, J.M. and {Fern{\'{a}}ndez Hevia}, D. and Mac{\'{i}}as, M.},
doi = {10.1016/j.apcatb.2013.09.029},
issn = {09263373},
journal = {Applied Catalysis B: Environmental},
month = {apr},
pages = {439--452},
title = {{Production of hydrogen by water photo-splitting over commercial and synthesised Au/TiO2 catalysts}},
url = {http://linkinghub.elsevier.com/retrieve/pii/S0926337313005948},
volume = {147},
year = {2014}
}
@article{Goncher2006,
abstract = {Silicon nanowires composed of p-n junctions have been grown on 2 X 5 cm glass substrates with a thin layer of indium tin oxide (ITO). These nanowires were grown both directly on ITO utilizing the vapor-solid (VS) method, as well as by vapor-liquid-solid (VLS) method, with a thin layer of gold as a catalyst. Current-voltage analyses show p-n diode characteristics in both cases. When a reverse dc bias was applied, these diodes responded to optical signals incident on the glass surface, showing potential solar-cell application and intriguing possibilities for future optical detection structures. Devices grown via the VS method displayed better electrical properties compared to those produced via the VLS method.},
address = {Portland State Univ, Dept Phys, Portland, OR 97207 USA. Sharp Lab Amer, Camas, WA USA. Goncher, G (reprint author), Portland State Univ, Dept Phys, Portland, OR 97207 USA. solanki@csee.ogi.edu},
annote = {From Duplicate 1 (p-n junctions in silicon nanowires - Goncher, G; Solanki, R; Carruthers, J R; Conley, J; Ono, Y)

ISI Document Delivery No.: 065KQ
Times Cited: 8
Cited Reference Count: 20
Goncher, G. Solanki, R. Carruthers, J. R. Conley, J., Jr. Ono, Y.
Carruthers, John/K-7785-2012
8
Minerals metals materials soc
Warrendale
Engineering, Electrical {\&} Electronic; Materials Science, Multidisciplinary; Physics, Applied

From Duplicate 3 (p-n junctions in silicon nanowires - Goncher, G.; Solanki, R.; Carruthers, J. R.; Conley, J.; Ono, Y.)

From Duplicate 2 (p-n junctions in silicon nanowires - Goncher, G; Solanki, R; Carruthers, J R; Conley, J; Ono, Y)

ISI Document Delivery No.: 065KQ
Times Cited: 8
Cited Reference Count: 20
Goncher, G. Solanki, R. Carruthers, J. R. Conley, J., Jr. Ono, Y.
Carruthers, John/K-7785-2012
8
Minerals metals materials soc
Warrendale
Engineering, Electrical {\&} Electronic; Materials Science, Multidisciplinary; Physics, Applied},
author = {Goncher, G. and Solanki, R. and Carruthers, J. R. and Conley, J. and Ono, Y.},
doi = {10.1007/s11664-006-0140-y},
file = {::},
isbn = {0361-5235},
issn = {0361-5235},
journal = {Journal of Electronic Materials},
keywords = {by vs and vls,cations,diode,for comparison,methods,nanowires,silicon,silicon nanowires diode growth films Engineering M,substrates for large-area appli-,such as solar cells,the nws,the optical sensitivity of,were grown on glass},
language = {English},
number = {7},
pages = {1509--1512},
title = {p-n junctions in silicon nanowires},
volume = {35},
year = {2006}
}
@article{Kim2008,
abstract = {(Figure Presented) Particle-larly good! Thermal annealing and etching of physical composite butyl-capped Si gels and SiO 2 nanoparticles at 900°C under an Ar atmosphere is a versatile method for the formation of 3D porous bulk Si particles (see picture). Complete etching of the SiO 2 from the SiO 2/carbon-coated Si (c-Si) composite results in the retention of the remaining c-Si as a highly porous but interconnected structure, which preserves the starting morphology. {\textcopyright} 2008 Wiley-VCH Verlag GmbH {\&} Co. KGaA.},
author = {Kim, Hyunjung and Han, Byunghee and Choo, Jaebum and Cho, Jaephil},
doi = {10.1002/anie.200804355},
file = {::},
isbn = {1521-3773},
issn = {14337851},
journal = {Angewandte Chemie - International Edition},
keywords = {Anode materials,Gels,Lithium,Nanostructures,Silicon},
number = {52},
pages = {10151--10154},
pmid = {19016293},
title = {{Three-dimensional porous silicon particles for use in high-performance lithium secondary batteries}},
volume = {47},
year = {2008}
}
@article{Luo2016,
abstract = {Visible-light-driven responsive Au/reduced graphene oxide/hydrogenated TiO2 nanotube arrays ternary composites (Au/RGO/H-TNTs) are constructed by electrophoretical deposition (EPD) of Au nanoparticles and graphene oxide sheets onto hydrogenated TiO2 nanotube arrays. Under visible light illumination (?? {\textgreater} 400 nm), the photoelectrochemical (PEC) current density and hydrogen evolution rate of Au/RGO/H-TNTs is 224 ??A/cm2 and 45 ??mol/cm2/h, which is much higher than that of pristine TNTs, H-TNTs and RGO/H-TNTs. The enhanced PEC activity of Au/RGO/H-TNTs ternary composites is attributed to (1) the outer layer of Au nanoparticles serves as photosensitizer for visible light harvesting due to the localized surface plasmon resonance effect, (2) the RGO middle layers act as excellent electron transporter which facilitating efficient separation of electron-hole pairs, and (3) the inner H-TNTs not only show certain visible light absorption due to its narrowed band gap, but also serve as electron collector and further transfer the electrons to counter electrode for hydrogen generation. The proposed PEC performance enhancement mechanism is further confirmed by electrochemical impedance spectroscopy and photoluminescence results.},
author = {Luo, Jie and Li, Deliang and Yang, Yan and Liu, Huangqing and Chen, Jiaoyan and Wang, Haiyan},
doi = {10.1016/j.jallcom.2015.11.211},
file = {::},
issn = {09258388},
journal = {Journal of Alloys and Compounds},
keywords = {Au nanoparticle,Graphene,Hydrogenated TiO2 nanotube arrays,Photoelectrochemical,Water splitting},
month = {mar},
pages = {380--388},
publisher = {Elsevier B.V},
title = {{Preparation of Au/reduced graphene oxide/hydrogenated TiO 2 nanotube arrays ternary composites for visible-light-driven photoelectrochemical water splitting}},
url = {http://dx.doi.org/10.1016/j.jallcom.2015.11.211 http://linkinghub.elsevier.com/retrieve/pii/S0925838815317679},
volume = {661},
year = {2016}
}
@book{ThomasB.Reddy2554,
author = {{Thomas B. Reddy}, David Linden},
file = {:C$\backslash$:/Users/PINILLAS/Documents/Mendeley Desktop/Handbook{\_}of{\_}Batteries-Linden-2008.pdf:pdf},
isbn = {978-0-07-162421-3},
publisher = {Mc Graw Hill},
title = {{LINDEN'S HANDBOOK OF BATTERIES}},
year = {2554}
}
@article{Hossain2006,
abstract = {Magnetron sputtered hydrogenated amorphous silicon (a-Si:H) thin films have been characterized. Hydrogen (H2) with argon (Ar) was introduced into the sputtering chamber to create the plasma. A sudden increase in the deposition rate occurred when the hydrogen was added. The maximum hydrogen content of 16 atomic percent (at.{\%}) was achieved and a bandgap of about 2.07eV was determined from the spectral investigations of the hydrogenated films. The effect of radio frequency (RF) power on the deposition rate, as well as on the hydrogen content was investigated. To change the hydrogen content in the films, the hydrogen flow rate was varied while keeping the argon flow rate constant. The hydrogen content in the films increased with increasing hydrogen flow rate up to the maximum content of 16at.{\%} and then decreased for further increases in hydrogen flow.},
author = {Hossain, Maruf and Abu-Safe, Husam H. and Naseem, Hameed and Brown, William D.},
doi = {10.1016/j.jnoncrysol.2005.11.023},
file = {::},
isbn = {0022-3093},
issn = {00223093},
journal = {Journal of Non-Crystalline Solids},
keywords = {71.23.Cq,78.66.Jg,81.05.Gc,81.15.Cd,FTIR measurements,Photovoltaics,Silicon,Sputtering,X-ray diffraction},
month = {jan},
number = {1},
pages = {18--23},
title = {{Characterization of hydrogenated amorphous silicon thin films prepared by magnetron sputtering}},
url = {http://www.sciencedirect.com/science/article/pii/S002230930500801X},
volume = {352},
year = {2006}
}
@article{Matsuda2004,
abstract = {Processes used to grow hydrogenated microcrystalline silicon ($\mu$c-Si:H) from a H2/SiH4-glow discharge plasma are explained in comparison to those for hydrogenated amorphous silicon (a-Si:H). Differences and similarities between $\mu$c-Si:H and a-Si:H-growth reactions in the plasma and on the film-growing surface are discussed, and the nucleus-formation process followed by epitaxial-like crystal growth process is illustrated as unique processes for the formulation of $\mu$c-Si:H. Determination of the effect of dangling-bond defect density on the propagation of the resulting $\mu$c-Si:H films is also discussed in parallel with the effect on a-Si:H in order to obtain a clue to improve opto-electronic properties of those materials for device applications especially for thin-film-silicon solar cells. Material issues to produce low cost and high efficiency solar cells are described, and finally recent progress in those issues is demonstrated. {\textcopyright} 2004 Elsevier B.V. All rights reserved.},
author = {Matsuda, Akihisa},
doi = {10.1016/j.jnoncrysol.2004.02.012},
file = {::},
isbn = {0022-3093},
issn = {00223093},
journal = {Journal of Non-Crystalline Solids},
month = {jun},
number = {1 SPEC. ISS.},
pages = {1--12},
title = {{Microcrystalline silicon.}},
url = {http://linkinghub.elsevier.com/retrieve/pii/S0022309304000729},
volume = {338-340},
year = {2004}
}
@article{Kim2015a,
abstract = {We developed the novel electrode that enables fine control of overpotential by exploiting surface segregation that is the enrichment of one component at the surface of binary alloy. To realize this approach, we controlled the proportion of Si with low Li diffusivity at the surface by annealing the SiGe nanowire in H{\textless}inf{\textgreater}2{\textless}/inf{\textgreater} environment at various temperatures. The resulting SiGe nanowires annealed at 850 °C exhibited high reversible capacity ({\textgreater}1031 mA{\textperiodcentered}h{\textperiodcentered}g{\textless}sup{\textgreater}-1{\textless}/sup{\textgreater}), and long cycle life (400 cycles) with high capacity retention (89.0{\%}) at 0.2 C. This superior battery performance is attributed to the remaining unlithiated part acting as support frame to prevent pulverization of anode material, which results from the fine-tuning of overpotential by controlling the degree of Si segregation. (Graph Presented).},
author = {Kim, Hyungki and Son, Yoonkook and Park, Chibeom and Lee, Min Joon and Hong, Misun and Kim, Jungah and Lee, Minkyung and Cho, Jaephil and Choi, Hee Cheul},
doi = {10.1021/acs.nanolett.5b01257},
file = {:C$\backslash$:/Users/PINILLAS/Documents/Mendeley Desktop/acs.nanolett.5b01257.pdf:pdf},
issn = {15306992},
journal = {Nano Letters},
keywords = {GeSi nanowire,Surface segregation,cycling stability,lithium ion battery anode,overpotential},
number = {6},
pages = {4135--4142},
title = {{Germanium Silicon Alloy Anode Material Capable of Tunable Overpotential by Nanoscale Si Segregation}},
volume = {15},
year = {2015}
}
@article{Yasuda2007,
abstract = {The present work reports the formation of multilayers of self-organized zirconium titanate nanotubes by anodizing a Ti-35Zr alloy in 1 M (NH4)2SO4+ 0.5 wt{\%} NH4F electrolytes. It was found that multilayers consisting of different diameter nanotubes can be produced by repeated anodization steps under different conditions. Formation of new nanotubes starts in the gaps between the existing tubes. The process allows the formation of multilayer stacks consisting of layers of several 100 nm in length and adjustable nanotube diameters in a range from 50 to 180 nm. {\textcopyright} 2006 Elsevier B.V. All rights reserved.},
author = {Yasuda, Kouji and Schmuki, Patrik},
doi = {10.1016/j.elecom.2006.10.043},
file = {::},
isbn = {0935-9648},
issn = {13882481},
journal = {Electrochemistry Communications},
keywords = {Alloy,Multilayers,Nanotubes,Self-organized,Zirconium titanate},
number = {4},
pages = {615--619},
title = {{Electrochemical formation of self-organized zirconium titanate nanotube multilayers}},
volume = {9},
year = {2007}
}
@book{EVOut,
abstract = {Beyond one million electric cars 2016 Global Outlook EV The EVI is a multi government policy forum established in 2009 under the Clean Energy Ministerial, -dedicated to accelerating the deployment of EVs worldwide with the goal of a global deployment of 20 million electric cars by 2020. It brings together representatives of its member governments and partners twice per year and acts as an effective platform for knowledge-sharing on policies and programmes that support EV deployment.},
booktitle = {Global EV Outlook 2018},
doi = {10.1787/9789264302365-en},
file = {:C$\backslash$:/Users/PINILLAS/Documents/Mendeley Desktop/9789264302365-en.pdf:pdf},
isbn = {9789264302365},
month = {jun},
publisher = {OECD},
title = {{Global EV Outlook 2018}},
url = {https://www.oecd-ilibrary.org/energy/global-ev-outlook-2018{\_}9789264302365-en},
year = {2018}
}
@book{Compton2007,
author = {Compton, Richard G and Banks, Craig E},
booktitle = {Understanding Voltammetry},
doi = {10.1142/9789812779809_0004},
file = {:C$\backslash$:/Users/PINILLAS/Documents/Mendeley Desktop/Understanding Voltammetry - 3rd Edition.pdf:pdf},
isbn = {9781783263233},
pages = {107--151},
title = {{Cyclic Voltammetry at Macroelectrodes}},
year = {2007}
}
@article{Pinilla2016a,
author = {Pinilla, Sergio and Moll{\'{a}}, Germ{\'{a}}n and Pau, Jos{\'{e}} Luis and Morant, Carmen},
doi = {10.1002/pssa.201600371},
file = {:C$\backslash$:/Users/PINILLAS/Documents/Mendeley Desktop/Pinilla et al. - 2016 - Impact of the oxide layer on the electrical properties of silicon nanowires fabricated by metal-assisted chemica.pdf:pdf},
issn = {18626300},
journal = {physica status solidi (a)},
keywords = {electrical properties,metal‐assisted chemical etching,nanowires,oxides,silicon},
month = {nov},
number = {11},
pages = {2884--2889},
title = {{Impact of the oxide layer on the electrical properties of silicon nanowires fabricated by metal-assisted chemical etching}},
url = {http://doi.wiley.com/10.1002/pssa.201600371},
volume = {213},
year = {2016}
}
@article{Magasinski2010,
abstract = {Si-based Li-ion battery anodes have recently received great attention, as they offer specific capacity an order of magnitude beyond that of conventional graphite. The applications of this transformative technology require synthesis routes capable of producing safe and easy-to-handle anode particles with low volume changes and stable performance during battery operation. Herein, we report a large-scale hierarchical bottom-up assembly route for the formation of Si on the nanoscale--containing rigid and robust spheres with irregular channels for rapid access of Li ions into the particle bulk. Large Si volume changes on Li insertion and extraction are accommodated by the particle's internal porosity. Reversible capacities over five times higher than that of the state-of-the-art anodes (1,950 mA h g(-1)) and stable performance are attained. The synthesis process is simple, low-cost, safe and broadly applicable, providing new avenues for the rational engineering of electrode materials with enhanced conductivity and power.},
author = {Magasinski, a and Dixon, P and Hertzberg, B and Kvit, A and Ayala, J and Yushin, G},
doi = {10.1038/nmat2749},
file = {::},
isbn = {1476-1122 (Print)$\backslash$n1476-1122 (Linking)},
issn = {1476-1122},
journal = {Nature materials},
number = {4},
pages = {353--358},
pmid = {20228818},
publisher = {Nature Publishing Group},
title = {{High-performance lithium-ion anodes using a hierarchical bottom-up approach.}},
url = {http://dx.doi.org/10.1038/nmat2725},
volume = {9},
year = {2010}
}
@article{Shanks1980,
author = {Shanks, H and Fang, C J and Ley, L and Cardona, M and Demond, F J and Kalbitzer, S},
doi = {10.1002/pssb.2221000103},
file = {::},
isbn = {0370-1972},
issn = {03701972},
journal = {Physica Status Solidi B-Basic Research},
number = {1},
pages = {43--56},
title = {{Infrared-Spectrum and Structure of Hydrogenated Amorphous-Silicon}},
volume = {100},
year = {1980}
}
@article{Parkhutik1992,
abstract = {A theoretical model for porous structure formation during electrochemical anodization of aluminium is developed taking into account anodic oxide growth at the oxide/electrolyte and oxide/aluminium interfaces, electrochemical and field-enhanced oxide dissolution, and a three-dimensional configuration of electric field and current in the scalloped barrier oxide layer at pore bottoms. A system of equations ensuring a general description of the porous structure formation is evolved and is further applied to the analysis of stationary pore growth on aluminium. In this particular case analytical expressions are obtained establishing the relations of pore geometry and electric field in oxide with the parameters of anodic process (voltage, temperature, pH). They are found to be in agreement with existing experimental data.},
author = {Parkhutik, V P and Shershulsky, V I},
doi = {10.1088/0022-3727/25/8/017},
file = {::},
isbn = {- 00223727; - 13616463},
issn = {0022-3727},
journal = {Journal of Physics D: Applied Physics},
number = {8},
pages = {1258--1263},
title = {{Theoretical modelling of porous oxide growth on aluminium}},
volume = {25},
year = {1992}
}
@article{Stelzner2008,
abstract = {The fabrication of silicon nanowire-based solar cells on silicon wafers and on multicrystalline silicon thin films on glass is described. The nanowires show a strong broadband optical absorption, which makes them an interesting candidate to serve as an absorber in solar cells. The operation of a solar cell is demonstrated with n-doped nanowires grown on a p-doped silicon wafer. From a partially illuminated area of 0.6 cm(2) open-circuit voltages in the range of 230-280 mV and a short- circuit current density of 2 mA cm(-2) were obtained.},
address = {[Stelzner, Th Pietsch, M. Andrae, G. Falk, F. Ose, E. Christiansen, S.] Inst Photon Technol, D-07745 Jena, Germany. [Christiansen, S.] Max Planck Inst Microstruct Phys, D-06120 Halle, Germany. Stelzner, T (reprint author), Inst Photon Technol, Albert Eins},
annote = {From Duplicate 1 (Silicon nanowire-based solar cells - Stelzner, T; Pietsch, M; Andra, G; Falk, F; Ose, E; Christiansen, S)

ISI Document Delivery No.: 314VW
Times Cited: 183
Cited Reference Count: 14
Stelzner, Th Pietsch, M. Andrae, G. Falk, F. Ose, E. Christiansen, S.
185
Iop publishing ltd
Bristol

From Duplicate 3 (Silicon nanowire-based solar cells. - Stelzner, Th; Pietsch, M; Andr{\"{a}}, G; Falk, F; Ose, E; Christiansen, S; Andra, G; Falk, F; Ose, E; Christiansen, S)

From Duplicate 1 (Silicon nanowire-based solar cells - Stelzner, T; Pietsch, M; Andra, G; Falk, F; Ose, E; Christiansen, S)

ISI Document Delivery No.: 314VW
Times Cited: 183
Cited Reference Count: 14
Stelzner, Th Pietsch, M. Andrae, G. Falk, F. Ose, E. Christiansen, S.
185
Iop publishing ltd
Bristol},
author = {Stelzner, Th and Pietsch, M and Andr{\"{a}}, G and Falk, F and Ose, E and Christiansen, S and Andra, G and Falk, F and Ose, E and Christiansen, S},
doi = {10.1088/0957-4484/19/29/295203},
file = {::},
isbn = {0957-4484},
issn = {0957-4484},
journal = {Nanotechnology},
keywords = {photovoltaic applications growth arrays Science {\&}},
language = {English},
number = {29},
pages = {295203},
pmid = {21730599},
title = {{Silicon nanowire-based solar cells.}},
volume = {19},
year = {2008}
}
@article{Tauc1966,
abstract = {The optical constants of amorphous Ge are determined for the photon energies from 0.08 to 1.6 eV. From 0.08 to 0.5 eV, the absorption is due to k-conserving transitions of holes between the valence bands as in p-type crystals; the spin-orbit splitting is found to be 0.20 and 0.21 eV in non-annealed, and annealed samples respectively. The effective masses of the holes in the three bands are 0.49 m (respectively 0.43 m); 0.04 m, and 0.08 m. An absorption band is observed below the main absorption edge (at 300 °K the maximum of this band is at 0.86 eV); the absorption in this band increases with increasing temperature. This band is considered to be due to excitons bound to neutral acceptors, and these are presumably the same ones that play a decisive role in the transport properties and which are considered to be associated with vacancies. The absorption edge has the form: $\omega$2ϵ2∼(h$\omega$−Eg)2 (Eg = 0.88 eV at 300 °K). This suggests that the optical transitions conserve energy but not k vector, and that the densities of states near the band extrema have the same energy-dependence as in crystalline Ge. A simple theory describing this situation is proposed, and comparison of it with the experimental results leads to an estimate of the localization of the conduction-band wavefunctions. F{\"{u}}r amorphes Germanium werden die optischen Konstanten f{\"{u}}r Photonenenergien von 0,08 bis 1,6 eV bestimmt. Zwischen 0,08 bis 0,5 eV wird die Absorption wie in p-leitenden Kristallen durch {\"{U}}berg{\"{a}}nge von L{\"{o}}chern mit k-Erhaltung zwischen den Valenzb{\"{a}}ndern hervorgerufen. Die Spin-Bahn-Aufspaltung wird zu 0,20 bzw. 0,21 eV in nichtgetemperten bzw. getemperten Proben gefunden. Die effektiven Massen der L{\"{o}}cher in den drei B{\"{a}}ndern sind 0,49 m (bzw. 0,43 m); 0,04 m und 0,08 m. Eine Absorptionsbande wird unterhalb der Hauptabsorptionskante beobachtet (bei 300 °K liegt das Maximum dieser Bande bei 0,86 eV). Die Absorption in dieser Bande w{\"{a}}chst mit steigender Temperatur an. Es wird angenommen, da{\ss} diese Absorptionsbande durch an neutrale Akzeptoren gebundene Exzitonen hervorgerufen wird und da{\ss} diese Akzeptoren vermutlich die gleichen sind, die eine entscheidende Rolle bei den Transporteigenschaften spielen. Von diesen nimmt man an, da{\ss} sie mit L{\"{u}}cken verbunden sind. Die Absorptionskante ist von der Form: $\omega$2ϵ2∼(h$\omega$−Eg)2 (Eg = 0,88 eV bei 300 °K). Dies weist darauf hin, da{\ss} die optischen {\"{U}}berg{\"{a}}nge zwar die Energie, nicht aber den k-Vektor erhalten und da{\ss} die Zustandsdichte in der N{\"{a}}he der Bandextrema die gleiche Energieabh{\"{a}}ngigkeit wie in kristallinem Germanium besitzt. Es wird eine einfache Theorie vorgeschlagen, die diese Situation beschreibt. Ein Vergleich dieser Theorie mit den experimentellen Ergebnissen ergibt eine Absch{\"{a}}tzung f{\"{u}}r die Lokalisierung der Leitungsband-Wellenfunktionen.},
annote = {Original del Tauc plot.},
author = {Tauc, J. and Grigorovici, R. and Vancu, A.},
doi = {10.1002/pssb.19660150224},
file = {::},
isbn = {1521-3951},
issn = {03701972},
journal = {physica status solidi (b)},
number = {2},
pages = {627--637},
title = {{Optical Properties and Electronic Structure of Amorphous Germanium}},
url = {http://dx.doi.org/10.1002/pssb.19660150224 http://doi.wiley.com/10.1002/pssb.19660150224},
volume = {15},
year = {1966}
}
@article{Li1999,
abstract = {We have prepared hexagonally arranged pore arrays with large interpore distance $\backslash$n$\backslash$nby using two kinds of techniques: a self‐organization process and a prepattern guided anodization on aluminum. The self‐organized pore arrays were produced by anodizing aluminum in an aqueous phosphoric acid solution$\backslash$n$\backslash$n, and show a polycrystalline, i.e., poly‐domain, feature. Within each domain of several micrometers, the arrays are hexagonally arranged with an interpore distance of$\backslash$n$\backslash$n, while the domains are oriented randomly in plane. A monocrystalline pore array structure with variable interpore distance was prepared based on electron‐beam lithography and a subsequent anodization in oxalic acid solution. With a well‐designed set of anodization parameters, the prepattern can act as the initiation points and guide the pore growth in the anodic film. Very high aspect ratios (∼500) can be achieved. {\textcopyright}2000 The Electrochemical Society},
author = {Li, a. P.},
doi = {10.1149/1.1390979},
file = {::},
issn = {10990062},
journal = {Electrochemical and Solid-State Letters},
number = {3},
pages = {131},
title = {{Polycrystalline and Monocrystalline Pore Arrays with Large Interpore Distance in Anodic Alumina}},
volume = {3},
year = {1999}
}
@article{Deng2015a,
author = {Deng, Da},
doi = {10.1002/ese3.95},
file = {::},
isbn = {2050-0505},
issn = {20500505},
journal = {Energy Science {\&} Engineering},
keywords = {anode,cathode,electrolyte,li-ion batteries,rechargeable,separator},
number = {5},
pages = {385--418},
title = {{Li-ion batteries: basics, progress, and challenges}},
url = {http://doi.wiley.com/10.1002/ese3.95},
volume = {3},
year = {2015}
}
@article{Landi2009,
abstract = {Lithium ion batteries are receiving considerable attention in applications, ranging from portable electronics to electric vehicles, due to their superior energy density over other rechargeable battery technologies. However, the societal demands for lighter, thinner, and higher capacity lithium ion batteries necessitate ongoing research for novel materials with improved properties over that of state-of-the-art. Such an effort requires a concerted development of both electrodes and electrolyte to improve battery capacity, cycle life, and charge-discharge rates while maintaining the highest degree of safety available. Carbon nanotubes (CNTs) are a candidate material for use in lithium ion batteries due to their unique set of electrochemical and mechanical properties. The incorporation of CNTs as a conductive additive at a lower weight loading than conventional carbons, like carbon black and graphite, presents a more effective strategy to establish an electrical percolation network. In addition, CNTs have the capability to be assembled into free-standing electrodes (absent of any binder or current collector) as an active lithium ion storage material or as a physical support for ultra high capacity anode materials like silicon or germanium. The measured reversible lithium ion capacities for CNT-based anodes can exceed 1000 mAh g-1 depending on experimental factors, which is a 3[times] improvement over conventional graphite anodes. The major advantage from utilizing free-standing CNT anodes is the removal of the copper current collectors which can translate into an increase in specific energy density by more than 50{\%} for the overall battery design. However, a developmental effort needs to overcome current research challenges including the first cycle charge loss and paper crystallinity for free-standing CNT electrodes. Efforts to utilize pre-lithiation methods and modification of the single wall carbon nanotube bundling are expected to increase the energy density of future CNT batteries. Other progress may be achieved using open-ended structures and enriched chiral fractions of semiconducting or metallic chiralities that are potentially able to improve capacity and electrical transport in CNT-based lithium ion batteries.},
annote = {Curvas VP de si-CNts y la formacion del SEI},
author = {Landi, Brian J. and Ganter, Matthew J. and Cress, Cory D. and DiLeo, Roberta a. and Raffaelle, Ryne P.},
doi = {10.1039/b904116h},
file = {::},
isbn = {1754-5692$\backslash$r1754-5706},
issn = {1754-5692},
journal = {Energy {\&} Environmental Science},
number = {6},
pages = {638},
title = {{Carbon nanotubes for lithium ion batteries}},
volume = {2},
year = {2009}
}
@article{Hanlon2015a,
abstract = {Few layer black phosphorus is a new two-dimensional material which is of great interest for applications, mainly in electronics. However, its lack of stability severely limits our ability to synthesise and process this material. Here we demonstrate that high-quality, few-layer black phosphorus nanosheets can be produced in large quantities by liquid phase exfoliation in the solvent N-cyclohexyl-2-pyrrolidone (CHP). We can control nanosheet dimensions and have developed metrics to estimate both nanosheet size and thickness spectroscopically. When exfoliated in CHP, the nanosheets are remarkably stable unless water is intentionally introduced. Computational studies show the degradation to occur by reaction with water molecules only at the nanosheet edge, leading to the removal of phosphorus atoms and the formation of phosphine and phosphorous acid. We demonstrate that liquid exfoliated black phosphorus nanosheets are potentially useful in a range of applications from optical switches to gas sensors to fillers for composite reinforcement.},
archivePrefix = {arXiv},
arxivId = {1501.01881},
author = {Hanlon, Damien and Backes, Claudia and Doherty, Evie and Cucinotta, Clotilde S. and Berner, Nina C. and Boland, Conor and Lee, Kangho and Harvey, Andrew and Lynch, Peter and Gholamvand, Zahra and Zhang, Saifeng and Wang, Kangpeng and Moynihan, Glenn and Pokle, Anuj and Ramasse, Quentin M. and McEvoy, Niall and Blau, Werner J. and Wang, Jun and Abellan, Gonzalo and Hauke, Frank and Hirsch, Andreas and Sanvito, Stefano and O'Regan, David D. and Duesberg, Georg S. and Nicolosi, Valeria and Coleman, Jonathan N.},
doi = {10.1038/ncomms9563},
eprint = {1501.01881},
file = {::},
isbn = {2041-1723 (Electronic)$\backslash$r2041-1723 (Linking)},
issn = {20411723},
journal = {Nature Communications},
month = {oct},
pages = {8563},
pmid = {26469634},
title = {{Liquid exfoliation of solvent-stabilized few-layer black phosphorus for applications beyond electronics}},
url = {http://www.nature.com/doifinder/10.1038/ncomms9563},
volume = {6},
year = {2015}
}
@article{Jose2013,
abstract = {Au (∼1 wt{\%}) /TiO 2(anatase or rutile or P25) nanocomposites were prepared by the solvated metal atom dispersion (SMAD) method, and the as-prepared samples were characterized by diffuse reflectance UV-visible spectroscopy, powder XRD, BET surface analysis measurements, and transmission electron microscopy bright field imaging. The particle size of the embedded Au nanoparticles ranged from 1 to 10 nm. These Au/TiO 2 nanocomposites were used for photocatalytic hydrogen production in the presence of a sacrificial electron donor like ethanol or methanol under UV-visible and visible light illumination. These nanocomposites showed very good photocatalytic activity toward hydrogen production under UV-visible conditions, whereas under visible light illumination, there was considerably less hydrogen produced. Au/P25 gave a hydrogen evolution rate of 1600 {\'{i}} µ{\'{i}}¼mol/h in the presence of ethanol (5 volume {\%}) under UV-visible illumination. In the case of Au/TiO 2 prepared by the SMAD method, the presence of Au nanoparticles serves two purposes: as an electron sink gathering electrons from the conduction band (CB) of TiO 2 and as a reactive site for water/ethanol reduction to generate hydrogen gas. We also observed hydrogen production by water splitting in the absence of a sacrificial electron donor using Au/TiO 2 nanocomposites under UV-visible illumination.},
author = {Jose, Deepa and Sorensen, Christopher M and Rayalu, Sadhana S and Shrestha, Khadga M and Klabunde, Kenneth J},
doi = {10.1155/2013/685614},
file = {::},
issn = {1110-662X},
journal = {International Journal of Photoenergy},
number = {10},
pages = {1--10},
title = {{Au-TiO 2 Nanocomposites and Efficient Photocatalytic Hydrogen Production under UV-Visible and Visible Light Illuminations: A Comparison of Different Crystalline Forms of TiO 2}},
url = {http://dx.doi.org/10.1155/2013/685614 http://www.hindawi.com/journals/ijp/2013/685614/},
volume = {2013},
year = {2013}
}
@article{Wei2019,
abstract = {Nanostructured materials have attracted much attention in electrochemical energy storage and conversion (EESC) technologies such as batteries, fuel cells and supercapacitors. In particular, ordered arrays of one-dimensional (1D) nanorods/nanowires, and nanotubes, two-dimensional (2D) nano-thin sheets and three-dimensional (3D) nano-architectures, etc. have aroused great interest due to their unique intrinsic properties and much improved performances in EESC. Among various synthetic routes for these ordered nanostructures, ordered nanoporous anodic aluminum oxide (AAO) template assisted method has drawn particular attention because of AAO template's outstanding chemical and thermal stability, easy fabrication process, hardness, cost-effective, versatility and high surface area. This review begins with the introduction on the basic structures and properties of the porous AAO templates, and then mainly summarizes recent progress in the AAO-template directed growth of various 1D, 2D and 3D ordered nanostructure arrays for applications in typical EESC systems, including lithium-ion batteries (LIBs), lithium-sulfur (Li-S) batteries, lithium-oxygen (Li-O 2 ) batteries, supercapacitors and fuel cells, followed by outlook for future research.},
author = {Wei, Qiliang and Fu, Yanqing and Zhang, Gaixia and Yang, Dachi and Meng, Guowen and Sun, Shuhui},
doi = {10.1016/j.nanoen.2018.10.070},
file = {::},
issn = {22112855},
journal = {Nano Energy},
keywords = {1D/2D/3D nanostructures,AAO templates,Batteries,Fuel cells,Supercapacitors},
number = {August 2018},
pages = {234--259},
publisher = {Elsevier Ltd},
title = {{Rational design of novel nanostructured arrays based on porous AAO templates for electrochemical energy storage and conversion}},
url = {https://doi.org/10.1016/j.nanoen.2018.10.070},
volume = {55},
year = {2019}
}
@article{Hart2003,
abstract = {Batteries based on three-dimensional (3-D) microstructures are shown to offer significant advantages (e.g., small areal footprint, short diffusion lengths) in comparison to thin film devices for powering microelectromechanical systems and miniaturized electronic devices. A key limitation in all 3-D periodic cell architectures is the inherent non-uniform current density. Finite-element simulations of the current and potential in several cathode/anode array configurations are presented to illustrate the difficulty in obtaining relatively uniform current densities in 3-D batteries based on periodic elements. ?? 2003 Elsevier Science B.V. All rights reserved.},
author = {Hart, Ryan W. and White, Henry S. and Dunn, Bruce and Rolison, Debra R.},
doi = {10.1016/S1388-2481(02)00556-8},
file = {::},
isbn = {1388-2481},
issn = {13882481},
journal = {Electrochemistry Communications},
keywords = {Battery,Current distribution,Energy storage,Finite-element simulation,Three-dimensional microbattery},
month = {feb},
number = {2},
pages = {120--123},
title = {{3-D Microbatteries}},
url = {http://linkinghub.elsevier.com/retrieve/pii/S1388248102005568},
volume = {5},
year = {2003}
}
@article{Huang2008a,
abstract = {Large-area high density silicon nanowire (SiNW) arrays were fabricated by metal-assisted chemical etching of silicon, utilizing anodic aluminum oxide (AAO) as a patterning mask of a thin metallic film on a Si (100) substrate. Both the diameter of the pores in the AAO mask and the thickness of the metal film affected the diameter of SiNWs. The diameter of the SiNWs decreased with an increase of thickness of the metal film. Large-area SiNWs with average diameters of 20 nm down to 8 nm and wire densities as high as 10 (10) wires/cm (2) were accomplished. These SiNWs were single crystalline and vertically aligned to the (100) substrate. It was revealed by transmission electron microscopy that the SiNWs were of high crystalline quality and showed a smooth surface.},
author = {Huang, Zhipeng and Zhang, Xuanxiong and Reiche, Manfred and Ltu, Lifeng and Lee, Woo and Shimizu, Tomohiro and Senz, Stephan and G{\"{o}}sele, Ulrich},
doi = {10.1021/nl802324y},
file = {::},
isbn = {1530-6984},
issn = {15306984},
journal = {Nano Letters},
number = {9},
pages = {3046--3051},
pmid = {18698834},
title = {{Extended arrays of vertically aligned Sub-10 nm diameter [100] Si nanowires by metal-assisted chemical etching}},
volume = {8},
year = {2008}
}
@article{Osmanbeyoglu2009,
abstract = {Anodic aluminum oxide (AAO) membranes are chemically and thermally stable and inert, and can be produced with wide variety of pore size distribution. We report thin alumina nanoporous membranes (0.7-1 $\mu$m thickness) with narrow pore size distribution (20-30 nm diameter) obtained by anodizing aluminum films that were deposited on silicon substrates for a biomolecule separation platform. We demonstrate the electrostatic sieving effect for separation of proteins with similar molecular weights with the thin nanoporous anodic aluminum oxide membranes. Without separate modification of the membrane surface, we have achieved high throughput ({\textgreater}10-8M cm-2s-1) and high selectivity ({\textgreater}42) for separation of bovine serum albumin (BSA) and bovine hemoglobin (BHb) at pH = 4.7, the isoelectric point of BSA. {\textcopyright} 2009 Elsevier B.V. All rights reserved.},
author = {Osmanbeyoglu, Hatice Ulku and Hur, Tae Bong and Kim, Hong Koo},
doi = {10.1016/j.memsci.2009.07.027},
file = {::},
isbn = {03767388},
issn = {03767388},
journal = {Journal of Membrane Science},
keywords = {Anodic aluminum oxide,Bioseparation,Inorganic membranes,Protein diffusion},
number = {1-2},
pages = {1--6},
title = {{Thin alumina nanoporous membranes for similar size biomolecule separation}},
volume = {343},
year = {2009}
}
@article{Chan2010a,
abstract = {Composite electrodes composed of silicon nanowires synthesized using the supercritical fluid-liquid-solid (SFLS) method mixed with amorphous carbon or carbon nanotubes were evaluated as Li-ion battery anodes. Carbon coating of the silicon nanowires using the pyrolysis of sugar was found to be crucial for making good electronic contact to the material. Using multiwalled carbon nanotubes as the conducting additive was found to be more effective for obtaining good cycling behavior than using amorphous carbon. Reversible capacities of 1500 mAh/g were observed for 30 cycles.},
author = {Chan, Candace K. and Patel, Reken N. and O'Connell, Michael J. and Korgel, Brian A. and Cui, Yi},
doi = {10.1021/nn901409q},
file = {::},
isbn = {1936-0851},
issn = {1936-0851},
journal = {ACS Nano},
keywords = {Carbon nanotubes,Lithium-ion battery anodes,Silicon nanowires},
month = {mar},
number = {3},
pages = {1443--1450},
pmid = {20201547},
title = {{Solution-Grown Silicon Nanowires for Lithium-Ion Battery Anodes}},
url = {http://pubs.acs.org/doi/10.1021/nn901409q},
volume = {4},
year = {2010}
}
@article{Xu2004a,
abstract = {Kang Xu was born in Chengdu, China, and received his B.S. degree in Chemistry from Southwest Normal University in Chongqing, China, in 1985 and M.S. in Polymer Chemistry from Lanzhou Institute of Chemical Physics, Academy of Sciences, in 1988. After working on polymer electrolyte materials from 1988 to 1992 at Chengdu Institute of Organic Chemistry, Academy of Sciences, he went to Arizona State University and received a Ph.D. degree in Chemistry in 1996 under the tutelage of C. Austen Angell. From 1997 to 2002, he was awarded the National Research Council Research Associate Fellowship and the American Society for Engineer Education Postdoctoral Fellowship, respectively, and he served during the tenures as a guest researcher at U.S. Army Research Laboratory with T. Richard Jow as academic advisor. He was employed by the U.S. Army Research Laboratory in 2002. His research interests concern materials development for electrochemical energy storage applications, which include lithium or lithium ion batteries and electrochemical capacitors. He won R{\&}D Achievement Awards from the Department of the Army in 1999, 2001, and 2002 for his work on electrolyte materials. He authored over 60 research publications and 11 patents and is a member of the Electrochemical Society.},
archivePrefix = {arXiv},
arxivId = {QA$\backslash$},
author = {Xu, Kang},
doi = {10.1021/cr030203g},
eprint = {QA$\backslash$},
file = {::},
isbn = {1522-2667},
issn = {00092665},
journal = {Chemical Reviews},
number = {10},
pages = {4303--4417},
pmid = {15669157},
title = {{Nonaqueous liquid electrolytes for lithium-based rechargeable batteries}},
volume = {104},
year = {2004}
}
@article{Casimir2016a,
abstract = {Lithium-ion batteries are widely used throughout the world for portable electronic devices and mobile phones and show great potential for more demanding applications like electric vehicles. Unfortunately, lithium-ion batteries still lack the required level of energy storage to completely meet the demands of such applications as electric vehicles. Among advanced materials being studied, silicon nanoparticles have demonstrated great potential as an anode material to replace the commonly used graphite. Silicon has been shown to have a high theoretical gravimetric capacity, approximately 4200 mA h/g, compared to only 372 mA h/g for graphite. Though silicon nanoparticles have remarkably high capacity, they suffer from rapid degradation with each cycle due to electrode volume expansion of approximately 400{\%} during lithiation, placing a large strain on the material. With each cycle that strain creates cracks in the electrode particles and causes them to break down into smaller particles, which create void spaces between the particles and lead to poor contact as reflected in poor conductivity. In this review, we discuss exciting new research on silicon-based anodes conducted during the past couple of years. Besides stressing the importance of well-designed nanostructures of Si, we focus on optimization of the Si electrode and resulting performance enhancement by properly selecting binders and synergistically integrating them with various carbon materials during electrode design and fabrication. Importantly, although each improvement strategy has its own advantage, appropriate combination of them will yield much higher anode performance. We summarize the core issues in developing the silicon anode and effective strategies in yielding more promising results.},
author = {Casimir, Anix and Zhang, Hanguang and Ogoke, Ogechi and Amine, Joseph C. and Lu, Jun and Wu, Gang},
doi = {10.1016/j.nanoen.2016.07.023},
file = {:C$\backslash$:/Users/PINILLAS/Documents/Mendeley Desktop/Casimir et al. - 2016 - Silicon-based anodes for lithium-ion batteries Effectiveness of materials synthesis and electrode preparation.pdf:pdf},
issn = {22112855},
journal = {Nano Energy},
keywords = {Binder,Carbon composite,Li-ion battery,Nanostructure,Silicon anode},
pages = {359--376},
publisher = {Elsevier},
title = {{Silicon-based anodes for lithium-ion batteries: Effectiveness of materials synthesis and electrode preparation}},
url = {http://dx.doi.org/10.1016/j.nanoen.2016.07.023},
volume = {27},
year = {2016}
}
@article{Huang2004,
author = {Huang, Lei and Lau, S. P. and Zhang, Y. B. and Tay, B. K. and Fu, Y. Q.},
doi = {10.1088/0957-4484/15/5/044},
file = {::},
issn = {09574484},
journal = {Nanotechnology},
number = {5},
pages = {663--666},
title = {{The synthesis of carbon nanotubes and zirconium carbide composite films on a glass substrate}},
volume = {15},
year = {2004}
}
@article{Hatchard2004,
abstract = {Silicon is a very promising candidate to replace graphite as the anode in Li-ion batteries because of its very high theoretical capacity. It has not yet made its way into commercial cells because of severe problems with the charge and discharge cycling of the material. It seems that amorphous silicon and amorphous silicon-containing alloys exhibit much improved cycling performance. Therefore, it is desirable to fully understand the reaction of Li with a-Si. To this end, an in situ X-ray diffraction study of the reaction of lithium with a-Si has been performed. The results confirm that a new crystalline Li 15 Si 4 phase is formed below 30 mV vs. Li / Li + as first reported by Obrovac and Christensen in an article published in Electrochemical and Solid-State Letters. However, the crystalline phase only forms for films of a-Si above a critical thickness of about 2 $\mu$m. {\textcopyright} 2004 The Electrochemical Society. All rights reserved.},
archivePrefix = {arXiv},
arxivId = {arXiv:1011.1669v3},
author = {Hatchard, T. D. and Dahn, J. R.},
doi = {10.1149/1.1739217},
eprint = {arXiv:1011.1669v3},
file = {::},
isbn = {0013-4651},
issn = {00134651},
journal = {Journal of The Electrochemical Society},
number = {6},
pages = {A838--A842},
pmid = {25246403},
title = {{In Situ XRD and Electrochemical Study of the Reaction of Lithium with Amorphous Silicon}},
volume = {151},
year = {2004}
}
@article{Park2013a,
abstract = {We demonstrated multiple replications of versatile ultra-thin Au nanomeshes from a single porous anodic aluminium oxide (AAO) membrane as a reusable replication master. A bilayered film of Ag and Au was sequentially deposited on nanoporous AAO (i.e.{\{},{\}} Au/Ag/AAO){\{},{\}} in which the Ag layer sandwiched in-between the Au layer and AAO serves as a sacrificial layer for separating the Au film from the oxide membrane during selective wet-chemical etching of Ag in HNO3 solution. The structure of the separated Au film is characterized by a free-standing nanomesh{\{},{\}} the hole array pattern and pitch distance of which are defined by the AAO replication master. Ultra-thin Au meshes can be transferred onto substrates of choice without any structural failure. On the other hand{\{},{\}} our repeated replication experiments have revealed that a single porous AAO replication master can be reused more than 30 times without significant structural changes. In the present work{\{},{\}} we demonstrated the versatility of replicated Au nanomeshes in various nanofabrications{\{},{\}} including preparation of extended arrays of Si nanowires (SiNWs) by metal-assisted chemical etching of silicon wafers and surface patterning of polymeric substrates with sub-100 nm resolution. The applicability of Au meshes as an electrode for flexible devices was manifested by comparable resistance values of Au meshes on the polymer substrate{\{},{\}} viz.{\{},{\}} polyethylene terephthalate (PET){\{},{\}} to a continuous Au film and stable I-V behaviours regardless of its bending state. The present approach of multiple replications of metal meshes from a single AAO membrane can be readily extended to other metallic materials and is time- and cost-effective compared to conventional lithographic methods.},
author = {Park, Sang-Joon and Han, Hee and Rhu, Hyun and Baik, Sunggi and Lee, Woo},
doi = {10.1039/c3tc30970c},
file = {::},
issn = {2050-7526},
journal = {Journal of Materials Chemistry C},
number = {34},
pages = {5330},
title = {{A versatile ultra-thin Au nanomesh from a reusable anodic aluminium oxide (AAO) membrane}},
url = {http://xlink.rsc.org/?DOI=c3tc30970c},
volume = {1},
year = {2013}
}
@article{Natu2018a,
abstract = {{\textcopyright} 2018 The Author(s). Published by Informa UK Limited, trading as Taylor  {\&}  Francis Group. Manipulating the shapes of, otherwise flat, two-dimensional, 2D, flakes is important in many applications. Herein by simply decreasing the pH of a Ti 3 C 2 T x MXene colloidal suspension, the 2D nanolayers crash out into crumpled flakes, resulting in randomly oriented powders, with a mesoporous architecture. Electrodes made with the latter showed capacities of 250 mAh g −1 at 20 mA g −1 in sodium-ion batteries. The rate performance, 120 mAh g −1 at 500 mA g −1 , was also respectable. This acid-induced, reversible, crumpling approach is facile and scalable and could prove important in electrochemical, biological, catalytic, and environmental MXene-based applications.},
author = {Natu, Varun and Clites, Mallory and Pomerantseva, Ekaterina and Barsoum, Michel W.},
doi = {10.1080/21663831.2018.1434249},
file = {:C$\backslash$:/Users/PINILLAS/Documents/Mendeley Desktop/Mesoporous MXene powders synthesized by acid induced crumpling and their use as Na ion battery anodes.pdf:pdf},
issn = {21663831},
journal = {Materials Research Letters},
keywords = {3D mesoporous architecture,MXenes,acid-induced crashing,crumpled nanosheets,sodium-ion battery},
number = {4},
pages = {230--235},
title = {{Mesoporous MXene powders synthesized by acid induced crumpling and their use as Na-ion battery anodes}},
url = {https://doi.org/10.1080/21663831.2018.1434249},
volume = {6},
year = {2018}
}
@article{Lucovsky1979,
abstract = {The ir and Raman spectra of a-Si: H alloys produced by plasma decomposition of SiH4 are studied for a wide range of deposition conditions. The vibrational spectra display modes which can be characterized as predominantly hydrogen motions. Analysis of these modes shows four types of local Si-H bonding environments which are identified as SiH, SiH2, SiH3, and coupled SiH2 or (SiH2)n units. On the basis of these identifications, it is found that samples produced on high-temperature (above 200°C) substrates have SiH, SiH2, and (SiH2)n groups with very little SiH3. In contrast, the ir and Raman spectra of samples produced on room-temperature or cooled substrates are dominated by vibrational modes of SiH3 and (SiH2)n. The relative concentrations of these hydrogen-containing groups are not simply proportional to the total hydrogen concentration in a given sample.},
author = {Lucovsky, G. and Nemanich, R. J. and Knights, J. C.},
doi = {10.1103/PhysRevB.19.2064},
file = {::},
issn = {0163-1829},
journal = {Physical Review B},
month = {feb},
number = {4},
pages = {2064--2073},
title = {{Structural interpretation of the vibrational spectra of a-Si: H alloys}},
url = {https://link.aps.org/doi/10.1103/PhysRevB.19.2064},
volume = {19},
year = {1979}
}
@article{Zhang2017,
abstract = {Two-dimensional (2D) transition metal carbides and nitrides (MXenes) have shown outstanding performances in electro-chemical energy storage and many other applications. Delamination of MXene flakes in water produces colloidal solutions that are used to manufacture all kinds of products (thin films, coatings and electrodes, etc). However, the stability of MXene dispersions, which is of critical importance to their application, remains largely unexplored. Here we report on the degrada-tion of delaminated Ti3C2Tx dispersions (T represents the surface functionalities) and outline protocols to improve their sta-bility. Ti3C2Tx MXene solutions in open vials degraded by 42{\%}, 85{\%} and 100{\%} after 5, 10 and 15 days, respectively, leading to the formation of cloudy-white dispersions containing primarily anatase (TiO2). On the other hand, the solution could be well preserved when Ti3C2Tx MXene dispersions were stored in hermetic Ar-filled bottles at 5 °C, because dissolved oxygen, the main oxidant of the MXene flakes,...},
author = {Zhang, Chuanfang (John) and Pinilla, Sergio and McEvoy, Niall and Cullen, Conor P. and Anasori, Babak and Long, Edmund and Park, Sang-Hoon and Seral-Ascaso, Andr{\'{e}}s and Shmeliov, Aleksey and Krishnan, Dileep and Morant, Carmen and Liu, Xinhua and Duesberg, Georg S. and Gogotsi, Yury and Nicolosi, Valeria},
doi = {10.1021/acs.chemmater.7b00745},
file = {:C$\backslash$:/Users/PINILLAS/Documents/Mendeley Desktop/Zhang et al. - 2017 - Oxidation Stability of Colloidal Two-Dimensional Titanium Carbides (MXenes).pdf:pdf},
issn = {0897-4756},
journal = {Chemistry of Materials},
month = {jun},
number = {11},
pages = {4848--4856},
title = {{Oxidation Stability of Colloidal Two-Dimensional Titanium Carbides (MXenes)}},
url = {http://pubs.acs.org/doi/abs/10.1021/acs.chemmater.7b00745 http://pubs.acs.org/doi/10.1021/acs.chemmater.7b00745},
volume = {29},
year = {2017}
}
@article{Kyeremateng2011,
abstract = {It is described the electrochemical synthesis of a copolymer electrolyte (PMMA-PEO) into titania nanotubes. The electrochemical cell based on copolymer electrolyte and titania nanotube electrode reveals high performances opening new perspectives for the fabrication of 3D hybrid Li-ion microbatteries prepared solely by electrochemical techniques. {\textcopyright} 2011 Elsevier B.V. All rights reserved.},
author = {Kyeremateng, Nana Amponsah and Dumur, Frederic and Knauth, Philippe and Pecquenard, Brigitte and Djenizian, Thierry},
doi = {10.1016/j.elecom.2011.03.026},
file = {::},
isbn = {13882481 (ISSN)},
issn = {13882481},
journal = {Electrochemistry Communications},
keywords = {All-solid-state microbatteries,Copolymer electrolyte,Electropolymerization,Nano-architectured electrodes,Titania nanotubes},
month = {aug},
number = {8},
pages = {894--897},
publisher = {Elsevier B.V.},
title = {{Electropolymerization of copolymer electrolyte into titania nanotube electrodes for high-performance 3D microbatteries}},
url = {http://dx.doi.org/10.1016/j.elecom.2011.03.026 http://linkinghub.elsevier.com/retrieve/pii/S1388248111001275},
volume = {13},
year = {2011}
}
@article{Huang2008,
abstract = {LiCoO2thin film electrodes with a thickness of about 1.2 $\mu$m were fabricated by an improved ink-jet printing method. LiCoO2powder was synthesized via a modified sol-gel method. The LiCoO2ink could be easily prepared by an ultrasonic dispersion technique using a commercially available surfactant. The jet printing LiCoO2thin films were characterized by X-ray diffraction and Raman spectroscopy, scanning electron microscopy, cyclic voltammetry, charge/discharge cycling and electrochemical impedance spectroscopy. Experimental results showed that the LiCoO2thin film electrodes present excellent cycling performance at high discharge rate. At discharge current density of 180 $\mu$A/cm2(at this current density, the battery can be fully discharged in 12 min), the initial discharge capacity was 120 mAh/g, and after 100 charge-discharge cycles, the capacity loss was only 5{\%}. It can be even charge-discharged at the current density as high as 384 $\mu$A/cm2. {\textcopyright} 2007 Elsevier B.V. All rights reserved.},
author = {Huang, Junjie and Yang, Jianjun and Li, Wenrong and Cai, Wenbin and Jiang, Zhiyu},
doi = {10.1016/j.tsf.2007.09.039},
file = {::},
issn = {00406090},
journal = {Thin Solid Films},
keywords = {Ink-jet printing,LiCoO2,Nano-material,Thin film},
number = {10},
pages = {3314--3319},
title = {{Electrochemical properties of LiCoO2thin film electrode prepared by ink-jet printing technique}},
volume = {516},
year = {2008}
}
@article{Pesiri2000,
abstract = {Effective membrane structures often rely on the presence of thin discriminating layers that exert selectivity control while maintaining high fluxes. Characterizing these separating layers is often difficult given the scarcity of analytical tools capable of measuring structural detail below sample surfaces. We have shown that Rutherford backscattering spectrometry (RBS) is an effective tool for characterizing asymmetric inorganic membranes. The ability to accurately measure the thickness and composition of thin metal layers using RBS offered a means of analyzing composite structures in which metals are deposited to influence separation or provide strength to the membrane. This analysis of commercially available alumina membranes by RBS quantified the interpenetration depth of deposited gold layers. RBS has also been applied to the measurement of sample porosity in Al2O3 membranes using specialized 16O resonance experiments. The measured porosity of these asymmetric membranes resulting from the resonance measurements was compared to a graphical analysis of scanning electron microscopy images. The results of this study suggest that RBS may offer advantages in a wide range of membrane materials analysis applications. Copyright (C) 2000 Elsevier Science B.V.},
author = {Pesiri, David R. and Snow, Ron C. and Elliott, Norman and Maggiore, Carl and Dye, Robert C.},
doi = {10.1016/S0376-7388(00)00447-6},
file = {::},
issn = {03767388},
journal = {Journal of Membrane Science},
keywords = {Characterization,Composite membranes,Inorganic membranes,Microporous and porous membranes,Rutherford backscattering spectrometry},
month = {aug},
number = {2},
pages = {209--221},
title = {{The characterization of asymmetric alumina membranes by Rutherford backscattering spectrometry}},
url = {https://linkinghub.elsevier.com/retrieve/pii/S0376738800004476},
volume = {176},
year = {2000}
}
@article{Vazquez2004,
abstract = {Magnetic characteristics of arrays of Ni nanowires embedded in porous alumina are reviewed as a function of their spatial ordering. The different steps for the controlled production of highly-ordered nanowires is firstly described. Nanopores are formed into an hexagonal symmetry arrangement by self-organized process during anodization of pure Al. Parameters of the anodization allow us to control their diameter, hexagonal lattice parameter and size of crystalline domains. Subsequently, Ni nanowires are grown inside the pores by electrodeposition. Control of the pores filling and of geometrical ordering characteristics has been performed by SEM, HRSEM, RBS and AFM techniques. The magnetic characterisation of the arrays has been achieved by SQUID and VSM magnetometers, while information on the magnetic state of individual nanowires is obtained by MFM. Experimental studies are presented, particularly coercivity and remanence, for arrays with different degree of ordering (crystalline domains up to around 1 mum), and for ratio diameter to lattice parameter (diameter ranging between 20 and 180 nm, and distance between 35 and 500 nm). FMR studies have allows us to obtain complementary information of the anisotropy and magnetic characteristics. A modelling of multipolar interacting nanowires is introduced to account for the influence of short and long range ordering degree of the arrays.},
author = {V{\'{a}}zquez, M. and Hern{\'{a}}ndez-V{\'{e}}lez, M. and Pirota, K. and Asenjo, A. and Navas, D. and Vel{\'{a}}zquez, J. and Vargas, P. and Ramos, C.},
doi = {10.1140/epjb/e2004-00163-4},
file = {::},
isbn = {1434-6028},
issn = {14346028},
journal = {European Physical Journal B},
number = {4},
pages = {489--497},
title = {{Arrays of Ni nanowires in alumina membranes: Magnetic properties and spatial ordering}},
volume = {40},
year = {2004}
}
@article{Loveridge2016,
abstract = {Lithium iron phosphate, LiFePO 4 (LFP) has demonstrated promising performance as a cathode material in lithium ion batteries (LIBs), by overcoming the rate performance issues from limited electronic conductivity. Nano-sized vanadium-doped LFP (V-LFP) was synthesized using a continuous hydrothermal process using supercritical water as a reagent. The atomic {\%} of dopant determined the particle shape. 5 at. {\%} gave mixed plate and rod-like morphology, showing optimal electrochemical performance and good rate properties vs. Li. Specific capacities of {\textgreater}160 mAh g −1 were achieved. In order to increase the capacity of a full cell, V-LFP was cycled against an inexpensive micron-sized metallurgical grade Si-containing anode. This electrode was capable of reversible capacities of approximately 2000 mAh g −1 for over 1 50 cycles vs. Li, with improved performance resulting from the incorporation of few layer graphene (FLG) to enhance conductivity, tensile behaviour and thus, the composite stability. The cathode material synthesis and electrode formulation are scalable, inexpensive and are suitable for the fabrication of larger format cells suited to grid and transport applications. Energy storage demands for next generation electric vehicles and grid storage have increased significantly during the last decade, with lithium ion technology remaining the most likely contender to meet these requirements in the short to medium term. The key requirements for vehicle energy storage are high gravimetric and volumetric energy density, whereas for grid storage, cycle life is the most important parameter. To obtain high energy density batteries, silicon anode materials with a theoretical capacity of 3579 mAh g},
annote = {Interesante por aditivos al electrolito, procedure y ciclar por capacidad en lugar de voltaje.},
author = {Loveridge, M. J. and Lain, M. J. and Johnson, I. D. and Roberts, A. and Beattie, S. D. and Dashwood, R. and Darr, J. A. and Bhagat, R.},
doi = {10.1038/srep37787},
file = {::},
isbn = {2045-2322},
issn = {20452322},
journal = {Scientific Reports},
number = {March},
pages = {1--11},
publisher = {Nature Publishing Group},
title = {{Towards High Capacity Li-ion Batteries Based on Silicon-Graphene Composite Anodes and Sub-micron V-doped LiFePO 4 Cathodes}},
url = {http://dx.doi.org/10.1038/srep37787},
volume = {6},
year = {2016}
}
@article{Jaumann2017,
abstract = {Fluoroethylene carbonate (FEC) and vinylene carbonate (VC) are the most frequently used electrolyte components to enhance the lifetime of anode materials in Li-ion batteries, but for silicon it is still ambiguous when FEC or VC is more beneficial. Herein, a nanostructured silicon/carbon anode derived from low-cost HSiCl3 is tailored by the rational choice of the electrolyte component, to obtain an anode material outperforming current complex silicon structures. We demonstrate highly reversible areal capacities of up to 5 mA h/cm2 at 4.4 mg/cm2 mass loading, a specific capacity of 1280 mA h/gElectrode, a capacity retention of 81{\%} after 500 deep-discharge cycles versus lithium metal and successful full-cell tests with high-voltage cathodes meeting the requirements for real application. Electrochemical impedance spectroscopy and post-mortem investigation provide new insights in tailoring the interfacial properties of silicon-based anodes for high performance anode materials based on an alloying mechanism with large volume changes. The role of fluorine in the FEC-derived interfacial layer is discussed in comparison with the VC-derived layer and possible degradation mechanisms are proposed. We believe that this study gives a valuable understanding and provides new strategies on the facile use of additives for highly reversible silicon anodes in Li-ion batteries.},
author = {Jaumann, Tony and Balach, Juan and Langklotz, Ulrike and Sauchuk, Viktar and Fritsch, Marco and Michaelis, Alexander and Teltevskij, Valerij and Mikhailova, Daria and Oswald, Steffen and Klose, Markus and Stephani, Guenter and Hauser, Ralf and Eckert, J{\"{u}}rgen and Giebeler, Lars},
doi = {10.1016/j.ensm.2016.08.002},
file = {::},
issn = {24058297},
journal = {Energy Storage Materials},
keywords = {FEC,Li-ion battery,Silicon anode,VC},
number = {August 2016},
pages = {26--35},
title = {{Lifetime vs. rate capability: Understanding the role of FEC and VC in high-energy Li-ion batteries with nano-silicon anodes}},
volume = {6},
year = {2017}
}
@article{Masuda1995,
abstract = {A highly ordered metal nanohole array (platinum and gold) was fabricated by a two-step replication of the honeycomb structure of anodic porous alumina. Preparation of the negative porous structure of porous alumina followed by the formation of the positive structure with metal resulted in a honeycomb metallic structure. The metal hole array of the film has a uniform, closely packed honeycomb structure approximately 70 nanometers in diameter and from 1 to 3 micrometers thick. Because of its textured surface, the metal hole array of gold showed a notable color change compared with bulk gold.},
archivePrefix = {arXiv},
arxivId = {arXiv:1011.1669v3},
author = {Masuda, Hideki and Fukuda, Kenji},
doi = {10.1126/science.268.5216.1466},
eprint = {arXiv:1011.1669v3},
file = {::},
isbn = {0036-8075},
issn = {00368075},
journal = {Science},
number = {5216},
pages = {1466--1468},
pmid = {17843666},
title = {{Ordered metal nanohole arrays made by a two-step replication of honeycomb structures of anodic alumina}},
volume = {268},
year = {1995}
}
@article{Ling2018,
abstract = {{\textcopyright} 2017 WILEY-VCH Verlag GmbH  {\&}  Co. KGaA, Weinheim Many promising supercapacitor electrode materials have high resistivity and require conductive additives to function effectively. However, the detailed role of the additive is not understood. Here, this question is resolved by applying a quantitative model for resistance-limited supercapacitor electrodes to Co(OH) 2 -nanosheet/carbon nanotube composites. Without nanotubes, theory predicts and experiments show that while the low-rate capacitance increases linearly with electrode thickness, the high rate capacitance decreases with thickness due to slow charging. Experiments supported by theory show that nanotube addition has two effects. First, the nanotube network effectively distributes charge, increasing the intrinsic electrode performance to the limit associated with its accessible surface area. Second, at high-rate, the increased electrode conductivity shifts the rate-limiting resistance from electrode to electrolyte, thus removing the thickness-dependent capacitance falloff. Furthermore, the analysis quantifies the out-of-plane conductivity of the nanotube network, identifies the cross-over from resistance-limited to diffusion-limited behavior, and allows full electrode modeling, facilitating rational design.},
author = {Ling, Zheng and Harvey, Andrew and McAteer, David and Godwin, Ian J. and Szyd{\l}owska, Beata and Griffin, Aideen and Vega-Mayoral, Victor and Song, Yongchen and Seral-Ascaso, Andr{\'{e}}s and Nicolosi, Valeria and Coleman, Jonathan},
doi = {10.1002/aenm.201702364},
file = {:C$\backslash$:/Users/PINILLAS/Documents/Mendeley Desktop/Ling et al. - 2018 - Quantifying the Role of Nanotubes in NanoNano Composite Supercapacitor Electrodes.pdf:pdf},
issn = {16146840},
journal = {Advanced Energy Materials},
keywords = {2D materials,carbon nanotubes,exfoliation,nanosheets,supercapacitors},
number = {8},
pages = {1--11},
title = {{Quantifying the Role of Nanotubes in Nano:Nano Composite Supercapacitor Electrodes}},
volume = {8},
year = {2018}
}
@article{Navas2007,
abstract = {Ni nanohole arrays are prepared by a replication process involving sputtering, polymer molding pressing, and electroplating techniques, using anodic alumina membranes as templates. Nanohole diameter to interhole distance ratio is engineered by suitable template processing. From the analysis of the magnetization curves for increasing nanohole diameter, it is concluded that coercivity increases due to the pinning of domain walls to nanoholes, while in-plane anisotropy decreases owing to local shape anisotropy effects.},
author = {Navas, D. and Hern{\'{a}}ndez-V́lez, M. and V{\'{a}}zquez, M. and Lee, W. and Nielsch, K.},
doi = {10.1063/1.2737373},
file = {::},
issn = {00036951},
journal = {Applied Physics Letters},
number = {19},
pages = {90--92},
title = {{Ordered Ni nanohole arrays with engineered geometrical aspects and magnetic anisotropy}},
volume = {90},
year = {2007}
}
@book{Bard2015,
archivePrefix = {arXiv},
arxivId = {10.1016/B978-0-08-098353-0.00002-6},
author = {Bard, Allen J and Faulkner, Larry R.},
booktitle = {Molecular Biology},
doi = {10.1016/B978-0-08-098353-0.00003-8},
eprint = {B978-0-08-098353-0.00002-6},
file = {:C$\backslash$:/Users/PINILLAS/Documents/Mendeley Desktop/Electrochemical Methods - Fundamentals and Applications By Allen J. Bard.pdf:pdf},
isbn = {9788181892638},
issn = {1876-2778},
keywords = {8181892631$\backslash$r$\backslash$n9788181892638$\backslash$r$\backslash$n1441649514$\backslash$r$\backslash$n97814},
number = {c},
pages = {129--133},
primaryClass = {10.1016},
title = {{Fundamentals and Fundamentals and Applications}},
url = {http://xlink.rsc.org/?DOI=C5EE01283J},
volume = {8},
year = {2015}
}
@article{Boukamp1981a,
abstract = {The concept of a novel all-solid composite electrode is presented. One example of such a composite contains a finely dispersed reactant, LiySi, in a solid mixed-conducting matrix, Li2.6Sn. Repeated charging and discharging of such electrodes without appreciable loss of capacity has been demonstrated. The polarization is found to be comparable to values typical of highly porous electrode systems in molten salt electrolytes.},
annote = {Voltajes de los compuesto de Si-Li.},
archivePrefix = {arXiv},
arxivId = {arXiv:1011.1669v3},
author = {Boukamp, B. A.},
doi = {10.1149/1.2127495},
eprint = {arXiv:1011.1669v3},
file = {::},
isbn = {0013-4651},
issn = {00134651},
journal = {Journal of The Electrochemical Society},
keywords = {and dissolves in the,battery electrodes,chemical diffusion,composite,ficult to contain,lithium-silicon,lithium-tin,molten salt elec-,these problems,trolyte causing severe self-discharge},
number = {4},
pages = {725},
pmid = {25246403},
title = {{All-Solid Lithium Electrodes with Mixed-Conductor Matrix}},
url = {http://jes.ecsdl.org/cgi/doi/10.1149/1.2127495},
volume = {128},
year = {1981}
}
@article{Chuang2018a,
abstract = {Curvature-dependent luminescence enhancement and bandgap shift of 2D layered GaSe under upward bending have been clearly analyzed and demonstrated. Flexible optoelectronics devices play an important role for technological applications of 2D materials because of their bendable, flexible and extended two-dimensional surfaces. In this work, light emission properties of layered gallium selenide (GaSe) crystals with different curvatures have been investigated using bending photoluminescence (BPL) experiments in the curvature range between R −1 = 0.00 m −1 (flat condition) and R −1 = 30.28 m −1 . A bendable and rotated sample holder was designed to control the curvature (strain) of the layered sample under upward bending uniformly. The curvature-dependent BPL results clearly show that both bandgaps and BPL intensities of the GaSe are curvature dependent with respect to the bending-radius change. The main emission peak (bandgap) is 2.005 eV for flat GaSe, and is 1.986 eV for the bending GaSe with a curvature of 30.28 m −1 (the maximum bending conditions in this experiment). An obvious redshift ( i.e. energy reduction) for the GaSe BPL peak was detected owing to the c-plane lattice expansion by upward bending. The intensities of the corresponding BPL peaks also show an increase with increasing curvature. The correlations between BPL peak intensity, shiny area and bond-angle widening of the bent GaSe under laser excitation have been discussed. The lattice constant versus emission energies of the bending GaSe was also analyzed. An estimated lattice constant vs. bandgap relation was present for further application of the layered GaSe in bendable flexible light-emission devices. },
author = {Chuang, Ching An and Lin, Min Han and Yeh, Bo Xian and Ho, Ching Hwa},
doi = {10.1039/c7ra11600d},
file = {::},
issn = {20462069},
journal = {RSC Advances},
number = {5},
pages = {2733--2739},
publisher = {Royal Society of Chemistry},
title = {{Curvature-dependent flexible light emission from layered gallium selenide crystals}},
volume = {8},
year = {2018}
}
@article{Key2009,
abstract = {Lithium-ion batteries (LIBs) containing silicon negative electrodes have been the subject of much recent investigation because of the extremely large gravimetric and volumetric capacity of silicon. The crystalline-to-amorphous phase transition that occurs on electrochemical Li insertion into crystalline Si, during the first discharge, hinders attempts to link structure in these systems with electrochemical performance. We apply a combination of static, in situ and magic angle sample spinning, ex situ 7Li nuclear magnetic resonance (NMR) studies to investigate the changes in local structure that occur in an actual working LIB. The first discharge occurs via the formation of isolated Si atoms and smaller Si−Si clusters embedded in a Li matrix; the latter are broken apart at the end of the discharge, forming isolated Si atoms. A spontaneous reaction of the lithium silicide with the electrolyte is directly observed in the in situ NMR experiments; this mechanism results in self-discharge and potential capacity...},
annote = {Muy pepino, leer despacio.},
author = {Key, Baris and Bhattacharyya, Rangeet and Morcrette, Mathieu and Sezn??c, Vincent and Tarascon, Jean Marie and Grey, Clare P.},
doi = {10.1021/ja8086278},
file = {::},
isbn = {0002-7863},
issn = {00027863},
journal = {Journal of the American Chemical Society},
number = {26},
pages = {9239--9249},
pmid = {267633300037},
title = {{Real-time NMR investigations of structural changes in silicon electrodes for lithium-ion batteries}},
volume = {131},
year = {2009}
}
@article{Lee2010,
abstract = {Composites of Si nanoparticles highly dispersed between graphene sheets, and supported by a 3-D network of graphite formed by reconstituting regions of graphene stacks exhibit high Li ion storage capacities and cycling stability. An electrode was prepared with a storage capacity {\textgreater}2200 mA h g(-1) after 50 cycles and {\textgreater}1500 mA h g(-1) after 200 cycles that decreased by {\textless}0.5{\%} per cycle.},
author = {Lee, Jeong K and Smith, Kurt B and Hayner, Cary M and Kung, Harold H},
doi = {10.1039/b919738a},
file = {::},
isbn = {1359-7345},
issn = {1364-548X},
journal = {Chemical Communications},
number = {12},
pages = {2025--2027},
pmid = {20221480},
title = {{Silicon nanoparticles-graphene paper composites for Li ion battery anodes}},
url = {http://www.ncbi.nlm.nih.gov/pubmed/20221480},
volume = {46},
year = {2010}
}
@article{Kim2011f,
abstract = {Au/Ag bilayered metal mesh with arrays of nanoholes were devised as a catalyst for metal-assisted chemical etching of silicon. The present metal catalyst allows us not only to overcome drawbacks involved in conventional Ag-based etching processes, but also to fabricate extended arrays of silicon nanowires (SiNWs) with controlled dimension and density. We demonstrate that SiNWs with different morphologies and axial orientations can be prepared from silicon wafers of a given orientation by controlling the etching conditions. We explored a phenomenological model that explains the evolution of the morphology and axial crystal orientation of SiNWs within the framework of the reaction kinetics.},
author = {Kim, Jungkil and Han, Hee and Kim, Young Heon and Choi, Suk-Ho and Kim, Jae-Cheon and Lee, Woo},
doi = {10.1021/nn2003458},
file = {::},
isbn = {1936-0851},
issn = {1936-086X},
journal = {ACS nano},
keywords = {aao,ag bilayered metal mesh,anodic aluminum oxide,anodization,au,chemical etching of silicon,is wet,metal-assisted chemical etching,most intensively utilized methods,silicon nanowires,substrates with},
number = {4},
pages = {3222--9},
pmid = {21388226},
title = {{Au/Ag bilayered metal mesh as a si etching catalyst for controlled fabrication of si nanowires.}},
url = {http://www.ncbi.nlm.nih.gov/pubmed/21388226},
volume = {5},
year = {2011}
}
@article{Cui2009,
abstract = {Silicon is an attractive alloy-type anode material for lithium ion batteries because of its highest known capacity (4200 mAh/g). However silicon?s large volume change upon lithium insertion and extraction, which causes pulverization and capacity fading, has limited its applications. Designing nanoscale hierarchical structures is a novel approach to address the issues associated with the large volume changes. In this letter, we introduce a core?shell design of silicon nanowires for highpower and long-life lithium battery electrodes. Silicon crystalline-amorphous core?shell nanowires were grown directly on stainless steel current collectors by a simple one-step synthesis. Amorphous Si shells instead of crystalline Si cores can be selected to be electrochemically active due to the difference of their lithiation potentials. Therefore, crystalline Si cores function as a stable mechanical support and an efficient electrical conducting pathway while amorphous shells store Li+ ions. We demonstrate here that these core?shell nanowires have high charge storage capacity (?1000 mAh/g, 3 times of carbon) with ?90{\%} capacity retention over 100 cycles. They also show excellent electrochemical performance at high rate charging and discharging (6.8 A/g, ?20 times of carbon at 1 h rate).},
annote = {Interesante por curvas de dC/dV.
Dice que amorfo mejor que cristalino.},
author = {Cui, Li-Feng and Ruffo, Riccardo and Chan, Candace K and Peng, Hailin and Cui, Yi},
doi = {10.1021/nl8036323},
file = {::},
isbn = {1530-6984},
issn = {1530-6984},
journal = {Nano Letters},
number = {1},
pages = {491--495},
pmid = {19105648},
title = {{Crystalline-Amorphous Core−Shell Silicon Nanowires for High Capacity and High Current Battery Electrodes}},
url = {http://pubs.acs.org/doi/pdf/10.1021/nl8036323 http://dx.doi.org/10.1021/nl8036323{\%}5Cnhttp://pubs.acs.org/doi/full/10.1021/nl8036323{\%}5Cnhttp://pubs.acs.org/doi/pdfplus/10.1021/nl8036323},
volume = {9},
year = {2009}
}
@article{Kayes2005,
abstract = {A device physics model has been developed for radial p-n junction$\backslash$nnanorod solar cells, in which$\backslash$n$\backslash$ndensely packed nanorods, each having a p-n junction in the radial$\backslash$ndirection, are oriented with the$\backslash$n$\backslash$nrod axis parallel to the incident light direction. High-aspect-ratio$\backslash$nslength/diameterd nanorods allow$\backslash$n$\backslash$nthe use of a sufficient thickness of material to obtain good optical$\backslash$nabsorption while simultaneously$\backslash$n$\backslash$nproviding short collection lengths for excited carriers in a direction$\backslash$nnormal to the light absorption.$\backslash$n$\backslash$nThe short collection lengths facilitate the efficient collection of$\backslash$nphotogenerated carriers in materials$\backslash$n$\backslash$nwith low minority-carrier diffusion lengths. The modeling indicates$\backslash$nthat the design of the radial p-n$\backslash$n$\backslash$njunction nanorod device should provide large improvements in efficiency$\backslash$nrelative to a conventional$\backslash$n$\backslash$nplanar geometry p-n junction solar cell, provided that two conditions$\backslash$nare satisfied: s1d In a planar$\backslash$n$\backslash$nsolar cell made from the same absorber material, the diffusion length$\backslash$nof minority carriers must be$\backslash$n$\backslash$ntoo low to allow for extraction of most of the light-generated carriers$\backslash$nin the absorber thickness$\backslash$n$\backslash$nneeded to obtain full light absorption. s2d The rate of carrier recombination$\backslash$nin the depletion region$\backslash$n$\backslash$nmust not be too large sfor silicon this means that the carrier lifetimes$\backslash$nin the depletion region must$\backslash$n$\backslash$nbe longer than ,10 nsd. If only condition s1d is satisfied, the modeling$\backslash$nindicates that the radial cell$\backslash$n$\backslash$ndesign will offer only modest improvements in efficiency relative$\backslash$nto a conventional planar cell$\backslash$n$\backslash$ndesign. Application to Si and GaAs nanorod solar cells is also discussed$\backslash$nin detail.},
author = {Kayes, Brendan M. and Atwater, Harry a. and Lewis, Nathan S.},
doi = {10.1063/1.1901835},
file = {::},
isbn = {doi:10.1063/1.1901835},
issn = {00218979},
journal = {Journal of Applied Physics},
number = {11},
pages = {1--11},
title = {{Comparison of the device physics principles of planar and radial p-n junction nanorod solar cells}},
volume = {97},
year = {2005}
}
@article{Gonzalez2016,
abstract = {In this review, the technologies and working principles of different materials used in supercapacitors are explained. The most important supercapacitor active materials are discussed from both research and application perspectives, together with brief explanations of their properties, such as specific surface area and capacitance values. A review of different supercapacitor electrolytes is given and their positive and negative features are discussed. Finally, cell configurations are considered, pointing out the advantages and drawbacks of each configuration.},
author = {Gonz{\'{a}}lez, Ander and Goikolea, Eider and Barrena, Jon Andoni and Mysyk, Roman},
doi = {10.1016/j.rser.2015.12.249},
file = {:C$\backslash$:/Users/PINILLAS/Documents/Mendeley Desktop/Gonz{\'{a}}lez et al. - 2016 - Review on supercapacitors Technologies and materials.pdf:pdf},
issn = {18790690},
journal = {Renewable and Sustainable Energy Reviews},
keywords = {Electric double-layer,Electrode material,Electrolyte,Pseudocapacitance,Supercapacitor},
pages = {1189--1206},
title = {{Review on supercapacitors: Technologies and materials}},
volume = {58},
year = {2016}
}
@article{Lopez2009,
abstract = {The suitability of anodic aluminum oxide (AAO) membranes as template supported on Si substrates for obtaining organized iron catalyst for carbon nanotube (CNT) growth has been investigated.  The iron catalyst was confined in the holes of the AAO membrane.  CVD synthesis with ethylene as carbon source led to a variety of carbon structures (nanotubes, helixes, bamboo-like, etc.).  In absence of AAO membrane the catalyst was homogeneously distributed on the Si surface producing a high d. of micron-length CNTs. [on SciFinder(R)]},
author = {Lopez, Vicente and Morant, Carmen and Marquez, Francisco and Zamora, Felix and Elizalde, Eduardo.},
doi = {10.1166/jnn.2009.1341},
file = {::},
issn = {1533-4880},
journal = {Journal of Nanoscience and Nanotechnology},
keywords = {anodic aluminum oxide membrane growth carbon nanot},
number = {11},
pages = {6396--6400},
title = {{Anodic aluminum oxide membranes used for the growth of carbon nanotubes.}},
volume = {9},
year = {2009}
}
@article{Tian2017a,
abstract = {Three-dimensional (3D) printing, a layer-by-layer deposition technology, has a revolutionary role in a broad range of applications. As an emerging advanced fabrication technology, it has drawn growing interest in the field of electrochemical energy storage because of its inherent advantages including the freeform construction and controllable 3D structural prototyping. This article focuses on the topic of 3D-printed electrochemical energy storage devices (EESDs), which bridge advanced electrochemical energy storage and future additive manufacturing. Basic 3D printing systems and material considerations are described to provide a fundamental understanding of printing technologies for the fabrication of EESDs. The performance metrics of 3D-printed EESDs are then given and the related performance optimization strategies are discussed. Next, the recent advances of 3D-printed EESDs, including sandwich-type and in-plane architectures, are summarized. Conclusions and future perspectives with some unique challenges and important directions are then discussed. It can be expected that, with the help of 3D printing technology, the development of advanced electrochemical energy storage systems will be greatly promoted.},
author = {Tian, X C and Jin, J and Yuan, S Q and Chua, C K and Tor, S B and Zhou, K},
doi = {10.1002/aenm.201700127},
file = {:C$\backslash$:/Users/PINILLAS/Documents/Mendeley Desktop/Tian et al. - 2017 - Emerging 3D-Printed Electrochemical Energy Storage Devices A Critical Review.pdf:pdf},
isbn = {1614-6832},
issn = {16146832},
journal = {Advanced Energy Materials},
keywords = {3D printing,Chemistry,Energy {\&} Fuels,Materials Science,Physics,all-solid-state,batteries,electrochemical capacitors,energy storage,graphene oxide,high-power-density,li-air batteries,lithium-ion batteries,nanomaterials,nanostructured materials,on-chip,planar micro-supercapacitors,secondary batteries,sulfur batteries},
number = {17},
pages = {17},
title = {{Emerging 3D-Printed Electrochemical Energy Storage Devices: A Critical Review}},
volume = {7},
year = {2017}
}
@article{Smay2002a,
author = {Smay, J.E. and Gratson, G.M. and Shepherd, R.F. and Cesarano, J. and Lewis, J.A.},
doi = {10.1002/1521-4095(20020916)14:18<1279::AID-ADMA1279>3.0.CO;2-A},
file = {::},
issn = {09359648},
journal = {Advanced Materials},
month = {sep},
number = {18},
pages = {1279--1283},
title = {{Directed Colloidal Assembly of 3D Periodic Structures}},
url = {http://doi.wiley.com/10.1002/1521-4095{\%}2820020916{\%}2914{\%}3A18{\%}3C1279{\%}3A{\%}3AAID-ADMA1279{\%}3E3.0.CO{\%}3B2-A},
volume = {14},
year = {2002}
}
@article{EscobarGalindo2009,
abstract = {We examine here the depth resolution (interface width) in elemental analysis and depth profiling of complex layer systems of three ion-probing techniques, each of which has pros and cons:•Rutherford backscattering spectrometry (RBS);•secondary ion mass spectroscopy (SIMS); and,•glow-discharge optical emission spectroscopy (GDOES). RBS is a non-destructive technique that requires no standards for quantification, although access to medium-scale ion-source facilities is needed. SIMS maintains nanometer (nm) resolution at greater depths but at the expense of longer data-acquisition times. Finally, GDOES allows depth profiling quickly and accurately, although depth resolution degrades linearly with depth due to sputtering effects (e.g., crater shape and chemical modifications), among other factors. We discuss these ion-probing techniques in the light of new results obtained with chromium/titanium multilayer structures with individual layer thicknesses between hundreds of nm and a few nm. We resolved ultra-thin chromium layers of 2.5 nm and 5 nm, buried at different depths in titanium matrixes with thicknesses up to 3 $\mu$m, and used the results to evaluate the depth resolution of the ion-probing techniques. {\textcopyright} 2009 Elsevier Ltd. All rights reserved.},
author = {{Escobar Galindo}, R. and Gago, R. and Albella, J. M. and {Escobar Galindo}, R. and Gago, R. and Lousa, A.},
doi = {10.1016/j.trac.2009.01.004},
file = {::},
isbn = {0165-9936},
issn = {01659936},
journal = {TrAC - Trends in Analytical Chemistry},
keywords = {Depth profiling,Elemental analysis,GDOES,Glow-discharge optical emission spectroscopy,Ion probing,Multilayer,RBS,Rutherford backscattering spectrometry,SIMS,Secondary ion mass spectroscopy},
number = {4},
pages = {494--505},
publisher = {Elsevier Ltd},
title = {{Comparative depth-profiling analysis of nanometer-metal multilayers by ion-probing techniques}},
url = {http://dx.doi.org/10.1016/j.trac.2009.01.004},
volume = {28},
year = {2009}
}
@article{Chen2011,
abstract = {The effect of surface plasmon resonance (SPR) on the photocatalytic water splitting was studied by employing the photocatalyst, Au/TiO2, to produce renewable solar hydrogen. It is well-known that metal particles on TiO2 can behave as electron traps, retarding the recombination of electron-hole pairs, thereby improving reaction activity. However, the electron trap is not the only mechanism responsible for the photoreaction enhancement. Our experiment on methylene blue photodegradation over Au particles proved that the SPR phenomenon was also involved in the photoreaction enhancement. Furthermore, the photocatalytic water splitting was performed on Au/TiO2 prepared by the photodeposition method. The production of hydrogen was significantly increased because Au particles not only acted as electron traps as well as active sites but also played an important role in the SPR enhancement. The intensified electric field at the interface between the Au particle and the subdomain on TiO2 was illustrated by finite element method (FEM) electromagnetic simulation. 1.},
author = {Chen, Jiun-Jen and Wu, Jeffrey C. S. and Wu, Pin Chieh and Tsai, Din Ping},
doi = {10.1021/jp1074048},
file = {::},
isbn = {1932-7447},
issn = {1932-7447},
journal = {The Journal of Physical Chemistry C},
month = {jan},
number = {1},
pages = {210--216},
title = {{Plasmonic Photocatalyst for H 2 Evolution in Photocatalytic Water Splitting}},
url = {http://pubs.acs.org/doi/abs/10.1021/jp1074048},
volume = {115},
year = {2011}
}
@article{Ma2019,
abstract = {The structure, dopants, and surface area of carbon determine the performance of the core-shell structured silicon and carbon composite (Si@C) anode for Li-ion batteries (LIBs). Herein, we report the synthesis of Si@C composite from poly(vinyl alcohol) (PVA)/melamine resin (MR) dual layer polymer derived carbon encapsulated Si nanoparticles using a polymerization-carbonization approach. The dual polymer layer derived carbon coating has adequate void spaces and dopants, possesses a disordered structure, and seals the Si core sufficiently. Hence, the obtained Si@CMR anode delivers a superior specific capacity of 1279.3 mA h/g at a current density of 2 A/g and with a retention rate of 88.9{\%} after 500 cycles. A full cell with a Li(Ni0.6Co0.2Mn0.2)O2 cathode and a prelithiated Si@CMR anode exhibits a high energy density above 518 Wh/kg and capacity retention of 90.1{\%} after 100 cycles. In parallel, the other three polymer-derived Si@C composites were prepared to study the effect of carbon on the performance of the composite anodes. Overall, constructing a dual-polymer layer holds the promise for rationally designing Si@C anodes for high-performance LIBs through the polymerization-carbonization approach.},
author = {Ma, Qiang and Xie, Hongwei and Qu, Jiakang and Zhao, Zhuqing and Zhang, Beilei and Song, Qiushi and Xing, Pengfei and Yin, Huayi},
doi = {10.1021/acsaem.9b01463},
file = {:C$\backslash$:/Users/PINILLAS/Documents/Mendeley Desktop/acsaem.9b01463.pdf:pdf},
issn = {2574-0962},
journal = {ACS Applied Energy Materials},
keywords = {Si@C,Si@polymer,anode,carbonization,lithium-ion battery,melamine resin},
month = {dec},
pages = {acsaem.9b01463},
title = {{Tailoring the Polymer-Derived Carbon Encapsulated Silicon Nanoparticles for High-Performance Lithium-Ion Battery Anodes}},
url = {https://pubs.acs.org/doi/10.1021/acsaem.9b01463},
volume = {c},
year = {2019}
}
@article{Padikkaparambil2013,
abstract = {Nanogold doped TiO 2 catalysts are synthesized, and their application in the photodegradation of dye pollutants is studied. The materials are characterized using different analytical techniques such as X-ray diffraction, transmission electron microscopy, UV-visible diffuse reflectance spectroscopy, and X-ray photoelectron spectroscopy. The results revealed the strong interaction between the metallic gold nanoparticles and the anatase TiO 2 support. Au doped systems showed very good photoactivity in the degradation of dye pollutants under UV irradiation as well as in sunlight. A simple mechanism is proposed for explaining the excellent photoactivity of the systems. The reusability studies of the photocatalysts exhibited more than 98{\%} degradation of the dye even after 10 repeated cycles.},
author = {Padikkaparambil, Silija and Narayanan, Binitha and Yaakob, Zahira and Viswanathan, Suraja and Tasirin, Siti Masrinda},
doi = {10.1155/2013/752605},
file = {::},
issn = {1110-662X},
journal = {International Journal of Photoenergy},
number = {December},
pages = {1--10},
title = {{Au/TiO 2 Reusable Photocatalysts for Dye Degradation}},
url = {http://www.hindawi.com/journals/ijp/2013/752605/},
volume = {2013},
year = {2013}
}
@article{Prakash2010a,
abstract = {Nanocrystalline Li4Ti5O12 (LTO) crystallizing in cubic spinel-phase has been synthesized by single-step- solution-combustion method in less than one minute. LTO particles thus synthesized are flaky and highly porous in nature with a surface area of 12 m2/g. Transmission electron micrographs indicate the primary particles to be agglomerated crystallites of varying size between 20 and 50 nm with a 3-dimensional interconnected porous network. During their galvanostatic charge-discharge at varying rates, LTO electrodes yield a capacity value close to the theoretical value of 175 mA h/g at C/2 rate. The electrodes also exhibit promising capacity retention with little capacity loss over 100 cycles at varying discharge rates together with attractive discharge-rate capabilities yielding capacity values of 140 mA h/g and 70 mA h/g at 10 and 100 C discharge rates, respectively. The ameliorated electrode-performance is ascribed to nano and highly porous morphology of the electrodes that provide short diffusion-paths for Li in conjunction with electrolyte percolation through the electrode pores ensuring a high flux of Li. {\textcopyright} 2010 American Chemical Society.},
author = {Prakash, A. S. and Manikandan, P. and Ramesha, K. and Sathiya, M. and Tarascon, J. M. and Shukla, A. K.},
doi = {10.1021/cm100071z},
file = {:C$\backslash$:/Users/PINILLAS/Documents/Mendeley Desktop/cm100071z.pdf:pdf},
issn = {08974756},
journal = {Chemistry of Materials},
number = {9},
pages = {2857--2863},
title = {{Solution-combustion synthesized nanocrystalline Li4Ti 5O12 as high-rate performance li-ion battery anode}},
volume = {22},
year = {2010}
}
@article{Kim2010a,
author = {Kim, Hyejung and Seo, Minho and Park, Mi Hee and Cho, Jaephil},
doi = {10.1002/anie.200906287},
file = {:C$\backslash$:/Users/PINILLAS/Documents/Mendeley Desktop/Kim et al. - 2010 - A critical size of silicon nano-anodes for lithium rechargeable batteries.pdf:pdf},
isbn = {1521-3773 (Electronic)$\backslash$n1433-7851 (Linking)},
issn = {14337851},
journal = {Angewandte Chemie - International Edition},
keywords = {Batteries,Carbon,Electrochemistry,Lithium,Silicon},
number = {12},
pages = {2146--2149},
pmid = {20175170},
title = {{A critical size of silicon nano-anodes for lithium rechargeable batteries}},
volume = {49},
year = {2010}
}
@article{Huang2009,
abstract = {Carbon-coated silicon nanowire array films prepared by metal catalytic etching of silicon wafers and pyrolyzing of carbon aerogel were used for lithium-ion battery anodes. The films exhibited an excellent first discharge capacity of 3344 mAh g-1 with a Coulombic efficiency of 84{\%} at a rate of 150 mA g-1 between 2 and 0.02 V and a significantly enhanced cycling performance, i.e., a reversible capacity of 1326 mAh g-1 was retained after 40 cycles. These improvements were attributed to the uniform and continuous carbon coatings, which increased electronic contact and conduction and buffered large volume changes during lithium ion insertion/extraction. {\textcopyright} 2009 American Institute of Physics.},
address = {[Huang, Rui Zhu, Jing] Tsinghua Univ, Dept Mat Sci {\&} Engn, Beijing Natl Ctr Electron Microscopy, State Key Lab New Ceram {\&} Fine Proc,Lab Adv Mat, Beijing 100084, Peoples R China. Zhu, J (reprint author), Tsinghua Univ, Dept Mat Sci {\&} Engn, Beijing Natl Ct},
annote = {From Duplicate 2 (Carbon-coated silicon nanowire array films for high-performance lithium-ion battery anodes - Huang, Rui; Fan, Xing; Shen, Wanci; Zhu, Jing)

From Duplicate 1 (Carbon-coated silicon nanowire array films for high-performance lithium-ion battery anodes - Huang, Rui; Fan, Xing; Shen, Wanci; Zhu, Jing)

ISI Document Delivery No.: 502KL
Times Cited: 78
Cited Reference Count: 17
Huang, Rui Fan, Xing Shen, Wanci Zhu, Jing
National 973 Project of China; Chinese National Nature Science Foundation
This work is financially supported by National 973 Project of China, Chinese National Nature Science Foundation.
80
Amer inst physics
Melville
Physics, Applied},
author = {Huang, Rui and Fan, Xing and Shen, Wanci and Zhu, Jing},
doi = {10.1063/1.3238572},
file = {::;::},
isbn = {0003-6951 VO - 95},
issn = {0003-6951},
journal = {Applied Physics Letters},
keywords = {fabrication nanocomposites storage Physics},
language = {English},
month = {sep},
number = {13},
pages = {133119},
title = {{Carbon-coated silicon nanowire array films for high-performance lithium-ion battery anodes}},
url = {http://aip.scitation.org/doi/10.1063/1.3238572},
volume = {95},
year = {2009}
}
@book{Ehrlich2002,
abstract = {Comprehensive, coherent, and completely up-to-date, Handbook of Batteries, Third Edition brings you the expertise of 80 of the world's top experts -- a wealth of hands-on knowledge compiled and edited by two pioneering researchers who are top-ranked consultants to the battery industry., Making vital data and equations instantly accessible for a wide range of applications, the Handbook has more authoritative information than any other source on the characteristics, properties, and performance of every major battery type. This edition's four new chapters give you new, fully-detailed information on Lithium Ion and Propulsion and Industrial Nickel-Metal Hydride batteries, and portable fuel cells -- including small fuel cells (less than 1000 Watts) which are potentially competitive with battery sytems. Thoroughly updating all developments in the field since 1995, the Third Edition of this ultimate state-of-the-art guide: *Brings you up to speed on today's cutting edge battery technologies, materials and methods *Helps you predict battery performance under all operating conditions *Simplifies the selection of the most suitable batteries for a wide range of applications "synopsis" may belong to another edition of this title.},
author = {Ehrlich, Grant. M},
booktitle = {Handbook of Batteries},
file = {:C$\backslash$:/Users/PINILLAS/Documents/Mendeley Desktop/Handbook Of Batteries 3rd Edition.pdf:pdf},
isbn = {0071359788},
pages = {35.1--35.94},
title = {{Lithium-Ion Batteries}},
year = {2002}
}
@article{Peng2005,
abstract = {Silicon nanowires (SiNWs) with desirable axial crystallographic orientations can be readily prepared by a novel chemical-etching technique (see SEM image). The as-synthesized SiNW arrays significantly suppress reflection over the visible-light spectral range and are therefore promising candidates for antireflection coatings of photovoltaic cells despite exhibiting a lower efficiency than non-nanowire-based devices at this stage of development.},
address = {Tsinghua Univ, Dept Mat Sci {\&} Engn, Beijing 100084, Peoples R China. City Univ Hong Kong, COSDAF, Dept Phys {\&} Mat Sci, Hong Kong, Hong Kong, Peoples R China. Solar Energy Res Inst, Beijing 100084, Peoples R China. Peng, KQ (reprint author), Tsinghua Univ,},
annote = {From Duplicate 1 (Aligned single-crystalline Si nanowire arrays for photovoltaic applications - Peng, K Q; Xu, Y; Wu, Y; Yan, Y J; Lee, S T; Zhu, J)

ISI Document Delivery No.: 974LP
Times Cited: 379
Cited Reference Count: 43
Peng, KQ Xu, Y Wu, Y Yan, YJ Lee, ST Zhu, J
Peng, Kui-Qing/F-3037-2012
388
Wiley-v c h verlag gmbh
Weinheim
Chemistry, Multidisciplinary; Chemistry, Physical; Nanoscience {\&} Nanotechnology; Materials Science, Multidisciplinary; Physics, Applied; Physics, Condensed Matter

From Duplicate 3 (Aligned single-crystalline Si nanowire arrays for photovoltaic applications - Peng, Kuiqing Q; Xu, Ying; Wu, Yin; Yan, Yunjie J; Lee, Shuit Tong; Zhu, Jing)

From Duplicate 2 (Aligned single-crystalline Si nanowire arrays for photovoltaic applications - Peng, K Q; Xu, Y; Wu, Y; Yan, Y J; Lee, S T; Zhu, J)

ISI Document Delivery No.: 974LP
Times Cited: 379
Cited Reference Count: 43
Peng, KQ Xu, Y Wu, Y Yan, YJ Lee, ST Zhu, J
Peng, Kui-Qing/F-3037-2012
388
Wiley-v c h verlag gmbh
Weinheim
Chemistry, Multidisciplinary; Chemistry, Physical; Nanoscience {\&} Nanotechnology; Materials Science, Multidisciplinary; Physics, Applied; Physics, Condensed Matter},
author = {Peng, Kuiqing Q and Xu, Ying and Wu, Yin and Yan, Yunjie J and Lee, Shuit Tong and Zhu, Jing},
doi = {10.1002/smll.200500137},
file = {::},
isbn = {1613-6810},
issn = {16136810},
journal = {Small},
keywords = {Chemical etching,Coatings,Nanowires,Photovoltaics,Silicon,chemical etching coatings nanowires photovoltaics},
language = {English},
number = {11},
pages = {1062--1067},
pmid = {17193395},
title = {{Aligned single-crystalline Si nanowire arrays for photovoltaic applications}},
volume = {1},
year = {2005}
}
@article{Geometry1999,
abstract = {Nanometre-scale electronic structures are of both fundamental and technological interest: they provide a link between molecular and solid state physics, and have the potential to reach far higher device densities than is possible with conventional semiconductor technology(1.2). Examples of such structures include quantum dots, which can function as single- electron transistors(3,4) (although their sensitivity to individual stray charges might make them unsuitable for large- scale devices) and semiconducting carbon nanotubes several hundred nanometres in length, which have been used to create a held-effect transistor(5). Much smaller devices could be made by joining two nanotubes or nanowires to create, for example, metal-semiconductor junctions, in which the junction area would be about 1 nm(2) for single-walled carbon nanotubes. Electrical measurements of nanotube 'mats' have shown the behaviour expected for a metal-semiconductor junction(6). However, proposed nanotube junction structures(7) have not been explicitly observed, nor have methods been developed to prepare them. Here we report controlled, catalytic growth of metal- semiconductor junctions between carbon nanotubes and silicon nano,vires, and show that these junctions exhibit reproducible rectifying behaviour.},
author = {Geometry, M F The and Catenanes, G and Equilibrium, M L},
doi = {10.1038/19941},
file = {::},
isbn = {0028-0836},
issn = {0028-0836},
journal = {Nature},
number = {May},
pages = {48--51},
title = {{Controlled growth and electrical properties of heterojunctions of carbon nanotubes and silicon nanowires}},
url = {http://www.nature.com/nature/journal/v399/n6731/abs/399048a0.html},
volume = {399},
year = {1999}
}
@article{Wu2010,
abstract = {Plasma sputtering deposition of Platinum thin films is studied on porous anodic aluminum oxide (AAO) template. The size effect of AAO cylindrical pores is shown to influence the diffusion of atoms in the porous layer. The resulting maximum reached depth of platinum varied from 2 $\mu$m to 20 $\mu$m, and the density on the surface is lowered from 23 $\mu$g.cm-2 to 5 $\mu$g.cm-2 as the pore diameter increased from 40 nm to 320 nm. The pore diameter is decreasing as Pt is deposited. Sputtered Pt is observed to grow as clusters on the surface and along the pore walls.},
author = {Wu, Sujuan and Brault, Pascal and Wang, Cong},
file = {::},
issn = {14544164},
journal = {Journal of Optoelectronics and Advanced Materials},
keywords = {Anodic aluminum oxide,Anomalous diffusion,Platinum,RBS,Sputtering deposition},
number = {3},
pages = {451--455},
title = {{Deposition and diffusion of plasma sputtered platinum nanoparticles in porous anodic aluminum oxide}},
volume = {12},
year = {2010}
}
@article{Naldoni2013,
abstract = {Metal-loaded TiO2 is, by far, one of the most important class of photocatalysts in hydrogen production through photoreforming of organics and water photosplitting. In this study anatase loaded with Au and Pt nanoparticles (Au/TiO2 and Pt/TiO2) by an impregnation-reduction method was investigated as for morphological, electronic (XPS) and photocatalytic properties in hydrogen production by methanol photoreforming. The electron and hole trapping centers, Ti3+ and O-, respectively, formed under UV-vis irradiation of the photocatalysts, were studied by in situ electron spin resonance (ESR) spectroscopy. The nature of the loaded metal affected both the H2 evolution rate and the distribution of the methanol oxidation products. The better performance of Pt/TiO2 is attributable to the greater ability of Pt with respect to Au to act as electron sink, slowering the recombination of photoproduced electron-hole couples. Direct evidence of this effect was obtained by ESR analysis, showing that the amount of Ti3+ active sites follows the order TiO2{\textgreater}Au/TiO2Pt/TiO2, thus confirming easier electron transfer from Ti3+ to Pt, where the H+ reduction to H2 occurs. ?? 2012 Elsevier B.V.},
author = {Naldoni, Alberto and D'Arienzo, Massimiliano and Altomare, Marco and Marelli, Marcello and Scotti, Roberto and Morazzoni, Franca and Selli, Elena and {Dal Santo}, Vladimiro},
doi = {10.1016/j.apcatb.2012.11.006},
file = {::},
issn = {09263373},
journal = {Applied Catalysis B: Environmental},
keywords = {Charge trapping centers,ESR,Gold,Photocatalytic hydrogen production,Platinum,Titanium dioxide},
month = {feb},
pages = {239--248},
publisher = {Elsevier B.V.},
title = {{Pt and Au/TiO2 photocatalysts for methanol reforming: Role of metal nanoparticles in tuning charge trapping properties and photoefficiency}},
url = {http://dx.doi.org/10.1016/j.apcatb.2012.11.006 http://linkinghub.elsevier.com/retrieve/pii/S0926337312005164},
volume = {130-131},
year = {2013}
}
@article{DallaCorte2016a,
abstract = {Silicon electrodes represent a great potential on increasing the energy density of Li-ion batteries, but stabilization during cycling is an important issue to be solved for enabling a reliable application. Such stabilization has been sought for by surface grafting of hydrogenated amorphous silicon (a-Si:H) electrodes. Grafting a molecular monolayer of carboxydecyl moieties (acid grafting) or poly(oxoethylene) (PEG) chains decreases the irreversible capacity and stabilizes the solid-electrolyte interphase (SEI) on a-Si:H. FTIR spectroscopy confirms a breathing behavior of the SEI layer at each step of charge/discharge through in-situ experiments, but also shows that acid grafting reduces this behavior to a large extent. In this way, acid grafting decreases the amount of charge irreversibly consumed for the formation of a spontaneous SEI and stabilizes the SEI along the electrochemical cycles.},
author = {{Dalla Corte}, Daniel Alves and Gouget-Laemmel, Anne Chantal and Lahlil, Khalid and Caillon, Georges and Jordy, Christian and Chazalviel, Jean No{\"{e}}l and Gacoin, Thierry and Rosso, Michel and Ozanam, Fran{\c{c}}ois},
doi = {10.1016/j.electacta.2016.03.105},
file = {:C$\backslash$:/Users/PINILLAS/Documents/Mendeley Desktop/1-s2.0-S0013468616306466-main.pdf:pdf},
issn = {00134686},
journal = {Electrochimica Acta},
pages = {70--77},
publisher = {Elsevier Ltd},
title = {{Molecular grafting on silicon anodes: Artificial Solid-Electrolyte Interphase and surface stabilization}},
url = {http://dx.doi.org/10.1016/j.electacta.2016.03.105},
volume = {201},
year = {2016}
}
@article{Li1999b,
abstract = {Raman spectra of silicon nanowires ?Si NW's? have been analyzed, and the observed Raman peaks were assigned. The typical features of the first-order Raman peaks of the optical phonons were found matching those predicted by the quantum confinement effect. However, the sizes of Si NW's, derived from the microcrystal model ?MCM? of Raman spectra do not fit the usual confined size, the diameter, of the nanowires from transmission electron microscope images. Abundant structure defects can be observed in Si NW's so that the Si NW's actually consist of many smaller Si grains. The size of such Si grains was found to give a better agreement with the size derived from the Raman spectra. This indicates that MCM can be used to interpret the Raman spectrum of Si NW's as long as one takes into account the influence of defect on the confined size.},
author = {Li, Bibo and Yu, Dapeng and Zhang, Shu-Lin},
doi = {10.1103/PhysRevB.59.1645},
file = {::},
isbn = {0163-1829},
issn = {0163-1829},
journal = {Physical Review B},
number = {3},
pages = {1645--1648},
title = {{Raman spectral study of silicon nanowires}},
url = {https://link.aps.org/doi/10.1103/PhysRevB.59.1645},
volume = {59},
year = {1999}
}
@article{Coelho2017,
abstract = {In this work, lithium titanate nanoparticles (nLTO)/single wall carbon nanotubes (SWCNT) composite electrodes are prepared by the combination of an ultrasound irradiation and ultrasonic spray deposition methods. It was found that a mass fraction of 15{\%} carbon nanotubes optimizes the electrochemical performance of nLTO electrodes. These present capacities as high as 173, 130, 110 and 70 mAh.g−1 at 0.1C, 1C, 10C and 100C, respectively. Moreover, after 1000 cycles at 1C, the nLTO/SWCNT composites present a capacity loss of just 9{\%} and a Coulombic efficiency of 99.8{\%}. Therefore, the presented methodology might be extended to other suitable active materials in order to manufacture binder free electrodes with optimal energy storage capabilities.},
author = {Coelho, Jo{\~{a}}o and Pokle, Anuj and Park, Sang Hoon and McEvoy, Niall and Berner, Nina C. and Duesberg, Georg S. and Nicolosi, Valeria},
doi = {10.1038/s41598-017-06908-3},
file = {:C$\backslash$:/Users/PINILLAS/Documents/Mendeley Desktop/41598{\_}2017{\_}Article{\_}6908.pdf:pdf;:C$\backslash$:/Users/PINILLAS/Documents/Mendeley Desktop/41598{\_}2017{\_}6908{\_}MOESM1{\_}ESM.pdf:pdf},
isbn = {4159801706},
issn = {20452322},
journal = {Scientific Reports},
number = {1},
pages = {1--11},
title = {{Lithium Titanate/Carbon Nanotubes Composites Processed by Ultrasound Irradiation as Anodes for Lithium Ion Batteries}},
volume = {7},
year = {2017}
}
@article{Eames2014a,
abstract = {Two-dimensional transition metal carbides (termed MXenes) are a new family of compounds generating considerable interest due to their unique properties and potential applications. Intercalation of ions into MXenes has recently been demonstrated with good electrochemical performance, making them viable electrode materials for rechargeable batteries. Here we have performed global screening of the capacity and voltage for a variety of intercalation ions (Li(+), Na(+), K(+), and Mg(2+)) into a large number of M2C-based compounds (M = Sc, Ti, V, Cr, Zr, Nb, Mo, Hf, Ta) with F-, H-, O-, and OH-functionalized surfaces using density functional theory methods. In terms of gravimetric capacity a greater amount of Li(+) or Mg(2+) can be intercalated into an MXene than Na(+) or K(+), which is related to the size of the intercalating ion. Variation of the surface functional group and transition metal species can significantly affect the voltage and capacity of an MXene, with oxygen termination leading to the highest capacity. The most promising group of M2C materials in terms of anode voltage and gravimetric capacity ({\textgreater}400 mAh/g) are compounds containing light transition metals (e.g., Sc, Ti, V, and Cr) with nonfunctionalized or O-terminated surfaces. The results presented here provide valuable insights into exploring a rich variety of high-capacity MXenes for potential battery applications.},
archivePrefix = {arXiv},
arxivId = {arXiv:1011.1669v3},
author = {Eames, Christopher and Islam, M. Saiful},
doi = {10.1021/ja508154e},
eprint = {arXiv:1011.1669v3},
file = {:C$\backslash$:/Users/PINILLAS/Documents/Mendeley Desktop/Eames, Islam - 2014 - Ion Intercalation into Two-Dimensional Transition-Metal Carbides Global Screening for New High-Capacity Battery Ma.pdf:pdf},
isbn = {0002-7863, 1520-5126},
issn = {0002-7863},
journal = {Journal of the American Chemical Society},
month = {nov},
number = {46},
pages = {16270--16276},
pmid = {25310601},
title = {{Ion Intercalation into Two-Dimensional Transition-Metal Carbides: Global Screening for New High-Capacity Battery Materials}},
url = {http://pubs.acs.org/doi/10.1021/ja508154e},
volume = {136},
year = {2014}
}
@article{Harlow2019a,
abstract = {We present a wide range of testing results on an excellent moderate-energy-density lithium-ion pouch cell chemistry to serve as benchmarks for academics and companies developing advanced lithium-ion and other “beyond lithium-ion” cell chemistries to (hopefully) exceed. These results are far superior to those that have been used by researchers modelling cell failure mechanisms and as such, these results are more representative of modern Li-ion cells and should be adopted by modellers. Up to three years of testing has been completed for some of the tests. Tests include long-term charge-discharge cycling at 20, 40 and 55°C, long-term storage at 20, 40 and 55°C, and high precision coulometry at 40°C. Several different electrolytes are considered in this LiNi0.5Mn0.3Co0.2O2/graphite chemistry, including those that can promote fast charging. The reasons for cell performance degradation and impedance growth are examined using several methods. We conclude that cells of this type should be able to power an electric vehicle for over 1.6 million kilometers (1 million miles) and last at least two decades in grid energy storage. The authors acknowledge that other cell format-dependent loss, if any, (e.g. cylindrical vs. pouch) may not be captured in these experiments.},
author = {Harlow, Jessie E. and Ma, Xiaowei and Li, Jing and Logan, Eric and Liu, Yulong and Zhang, Ning and Ma, Lin and Glazier, Stephen L. and Cormier, Marc M. E. and Genovese, Matthew and Buteau, Samuel and Cameron, Andrew and Stark, Jamie E. and Dahn, J. R.},
doi = {10.1149/2.0981913jes},
file = {:C$\backslash$:/Users/PINILLAS/Documents/Mendeley Desktop/J. Electrochem. Soc.-2019-Harlow-A3031-44.pdf:pdf},
issn = {0013-4651},
journal = {Journal of The Electrochemical Society},
number = {13},
pages = {A3031--A3044},
title = {{A Wide Range of Testing Results on an Excellent Lithium-Ion Cell Chemistry to be used as Benchmarks for New Battery Technologies}},
volume = {166},
year = {2019}
}
@article{Delpuech2013a,
abstract = {Few studies relate that the failure mechanism of silicon-based electrodes is the SEI formation. In this work, we used quantitative solid-state high-resolution nuclear magnetic resonance to show that main cause of irreversible capacity is not the decomposition of lithium salt but the degradation of electrolyte solvent with the formation of non lithiated carbon species as polymer or oligomers. {\textcopyright} 2013 Elsevier B.V. All rights reserved.},
author = {Delpuech, N. and Dupr{\'{e}}, N. and Mazouzi, D. and Gaubicher, J. and Moreau, P. and Bridel, J. S. and Guyomard, D. and Lestriez, B.},
doi = {10.1016/j.elecom.2013.05.001},
file = {:C$\backslash$:/Users/PINILLAS/Documents/Mendeley Desktop/1-s2.0-S138824811300180X-main.pdf:pdf},
issn = {13882481},
journal = {Electrochemistry Communications},
keywords = {Li-ion batteries,NMR,SEI,Silicon electrode},
pages = {72--75},
publisher = {Elsevier B.V.},
title = {{Correlation between irreversible capacity and electrolyte solvents degradation probed by NMR in Si-based negative electrode of Li-ion cell}},
url = {http://dx.doi.org/10.1016/j.elecom.2013.05.001},
volume = {33},
year = {2013}
}
@article{Kao2010,
abstract = {An objective in battery development for higher storage energy density is the design of compounds that can accommodate maximum changes in ion concentration over useful electrochemical windows. Not surprisingly, many storage compounds undergo phase transitions in situ, including production of metastable phases. Unique to this environment is the frequent application of electrical over- and underpotentials, which are the electrical analogs to undercooling and superheating. Surprisingly, overpotential effects on phase stability and transformation mechanisms have not been studied in detail. Here we use synchrotron X-ray diffraction performed in situ during potentiostatic and galvanostatic cycling, combined with phase-field modeling, to reveal a remarkable dependence of phase transition pathway on overpotential in the model olivine Li1-xFePO4. For a sample of particle size ∼113 nm, at both low (e.g., {\textless}20 mV) and high ({\textgreater}75 mV) overpotentials a crystal-to-crystal olivine transformation dominates, whereas at intermediate overpotentials a crystalline-to-amorphous phase transition is preferred. As particle sizes decrease to the nanoscale, amorphization is further emphasized. Implications for battery use and design are considered. {\textcopyright} 2010 American Chemical Society.},
author = {Kao, Yu Hua and Tang, Ming and Meethong, Nonglak and Bai, Jianming and Carter, W. Craig and Chiang, Yet Ming},
doi = {10.1021/cm101698b},
file = {:C$\backslash$:/Users/PINILLAS/Documents/Mendeley Desktop/cm101698b.pdf:pdf},
issn = {08974756},
journal = {Chemistry of Materials},
number = {21},
pages = {5845--5855},
title = {{Overpotential-dependent phase transformation pathways in lithium iron phosphate battery electrodes}},
volume = {22},
year = {2010}
}
@article{Morant2012,
abstract = {Highly pure single-walled carbon nanotubes (SWNT) were synthesized by alcohol catalytic chemical vapor deposition on silicon substrates partially covered by a thin layer of TiN. The TiN coating selectively prevented the growth of carbon nanotubes. Field emission scanning electron microscopy and Raman spectroscopy revealed the formation of high purity vertically aligned SWNT in the Si region. X-ray Photoelectron Spectroscopy and Atomic Force Microscopy indicated that Co nanoparticles are present on the Si regions, and not on the TiN regions. This clearly explains the obtained experimental results: the SWNT only grow where the Co is presented as nanoparticles, i.e. on the Si regions.},
address = {[Morant, C. Campo, T. Sanz, J. M. Elizalde, E.] Univ Autonoma Madrid, Dept Fis Aplicada, E-28049 Madrid, Spain. [Marquez, F.] Univ Turabo, Sch Sci {\&} Technol, Gurabo, PR 00778 USA. [Domingo, C.] CSIC, Inst Estruct Mat, E-28006 Madrid, Spain. Morant, C (rep},
annote = {From Duplicate 1 (Mo–Co catalyst nanoparticles: Comparative study between TiN and Si surfaces for single-walled carbon nanotube growth - Morant, C.; Campo, T.; M{\'{a}}rquez, F.; Domingo, C.; Sanz, J.M. M; Elizalde, E.; Marquez, F; Domingo, C.; Sanz, J.M. M; Elizalde, E.)

From Duplicate 1 (Mo-Co catalyst nanoparticles: Comparative study between TiN and Si surfaces for single-walled carbon nanotube growth - Morant, C; Campo, T; Marquez, F; Domingo, C; Sanz, J M; Elizalde, E)

ISI Document Delivery No.: 964TG
Times Cited: 1
Cited Reference Count: 26
Morant, C. Campo, T. Marquez, F. Domingo, C. Sanz, J. M. Elizalde, E.
Sanz, Jose /L-7941-2013
Sanz, Jose /0000-0002-0069-9208
Spanish Education and Research Ministry (MEC) [MAT2010-19804]; National Science Foundation [CHE-0959334]; U.S. Department of Energy, through Turabo University
This work was supported by the Spanish Education and Research Ministry (MEC) under grant no. MAT2010-19804. Financial support from the National Science Foundation, through the contract CHE-0959334, and from the U.S. Department of Energy, through the Massie Chair Project at Turabo University, are also acknowledged. The authors thank I. Poveda for his technical assistance in FESEM at the "Servicio Interdepartamental de Investigacion (SIdI)" from Universidad Autonoma de Madrid. We also thank C. Maffiotte from the Spanish Research Agency for Energy, Environment and Technology (CIEMAT) for his assistance with XPS depth profiles.
1
Elsevier science sa
Lausanne

From Duplicate 2 (Mo–Co catalyst nanoparticles: Comparative study between TiN and Si surfaces for single-walled carbon nanotube growth - Morant, C.; Campo, T.; M{\'{a}}rquez, F.; Domingo, C.; Sanz, J.M. M; Elizalde, E.; Marquez, F; Domingo, C.; Sanz, J.M. M; Elizalde, E.)

From Duplicate 1 (Mo-Co catalyst nanoparticles: Comparative study between TiN and Si surfaces for single-walled carbon nanotube growth - Morant, C; Campo, T; Marquez, F; Domingo, C; Sanz, J M; Elizalde, E)

ISI Document Delivery No.: 964TG
Times Cited: 1
Cited Reference Count: 26
Morant, C. Campo, T. Marquez, F. Domingo, C. Sanz, J. M. Elizalde, E.
Sanz, Jose /L-7941-2013
Sanz, Jose /0000-0002-0069-9208
Spanish Education and Research Ministry (MEC) [MAT2010-19804]; National Science Foundation [CHE-0959334]; U.S. Department of Energy, through Turabo University
This work was supported by the Spanish Education and Research Ministry (MEC) under grant no. MAT2010-19804. Financial support from the National Science Foundation, through the contract CHE-0959334, and from the U.S. Department of Energy, through the Massie Chair Project at Turabo University, are also acknowledged. The authors thank I. Poveda for his technical assistance in FESEM at the "Servicio Interdepartamental de Investigacion (SIdI)" from Universidad Autonoma de Madrid. We also thank C. Maffiotte from the Spanish Research Agency for Energy, Environment and Technology (CIEMAT) for his assistance with XPS depth profiles.
1
Elsevier science sa
Lausanne

From Duplicate 2 (Mo–Co catalyst nanoparticles: Comparative study between TiN and Si surfaces for single-walled carbon nanotube growth - Morant, C; Campo, T; M{\'{a}}rquez, F; Domingo, C; Sanz, J M; Elizalde, E)

NULL},
author = {Morant, C. and Campo, T. and M{\'{a}}rquez, F. and Domingo, C. and Sanz, J.M. M and Elizalde, E. and Marquez, F and Domingo, C. and Sanz, J.M. M and Elizalde, E.},
doi = {10.1016/j.tsf.2012.03.099},
file = {::},
issn = {00406090},
journal = {Thin Solid Films},
keywords = {Chemical vapor deposition,Mo–Co catalysts,Single-walled carbon nanotubes,Titanium nitride,Titanium nitride Chemical vapor deposition Mo-Co c},
language = {English},
number = {16},
pages = {5232--5238},
publisher = {Elsevier B.V.},
title = {{Mo–Co catalyst nanoparticles: Comparative study between TiN and Si surfaces for single-walled carbon nanotube growth}},
url = {http://linkinghub.elsevier.com/retrieve/pii/S0040609012003902 http://ac.els-cdn.com/S0040609012003902/1-s2.0-S0040609012003902-main.pdf?{\_}tid=c1cd6a8c-0649-11e7-87cb-00000aacb35f{\&}acdnat=1489230131{\_}b3167e0c6ea5e92fbe92b21380312fd4},
volume = {520},
year = {2012}
}
@article{Kampouris2015a,
abstract = {A simple galvanostatic circuit method that can accurately measure the capacitance of an electrolytic capacitor is reported. The method avoids problems found in current EIS analysis, giving rise to profiles that result in inaccurate derivation of the electrolytic capacitance.A simple galvanostatic circuit methodology is reported allowing the capacitance of an electrochemical electrolytic capacitor to be accurately measured, without recourse to expensive instrumentation. The method avoids problems found in current electrochemical impedance spectroscopy analysis, which give rise to profiles that may result in false or inaccurate derivation of the electrolytic capacitance. The advantages of this approach are that the circuit is easy and cheap to fabricate. The system is linear, regardless of the texture of the electrode and the type of electrolyte, and the measurement is direct so that no presumable equivalent circuit model is required. Such work is highly important for those developing new materials in energy storage, as it allows the reliable measurement of capacitance to be achieved without the need for expensive or complex instrumentation. This paper also highlights that users are more informed through checking capacitances using a variety of techniques, though such a circuit could in theory eliminate the need for affirmation of values utilising other electrochemical methods/techniques.},
author = {Kampouris, Dimitrios K. and Ji, Xiaobo and Randviir, Edward P. and Banks, Craig E.},
doi = {10.1039/c4ra17132b},
file = {::},
isbn = {1612471196},
issn = {20462069},
journal = {RSC Advances},
number = {17},
pages = {12782--12791},
publisher = {Royal Society of Chemistry},
title = {{A new approach for the improved interpretation of capacitance measurements for materials utilised in energy storage}},
url = {http://dx.doi.org/10.1039/C4RA17132B},
volume = {5},
year = {2015}
}
@article{Sun2014,
abstract = {High specific capacity battery electrode materials have attracted great research attention. Phosphorus as a low-cost abundant material has a high theoretical specific capacity of 2596 mAh/g with most of its capacity at the discharge potential range of 0.4-1.2 V, suitable as anodes. Although numerous research progress have shown other high capacity anodes such as Si, Ge, Sn, and SnO2, there are only a few studies on phosphorus anodes despite its high theoretical capacity. Successful applications of phosphorus anodes have been impeded by rapid capacity fading, mainly caused by large volume change (around 300{\%}) upon lithiation and thus loss of electrical contact. Using the conducting allotrope of phosphorus, "black phosphorus" as starting materials, here we fabricated composites of black phosphorus nanoparticle-graphite by mechanochemical reaction in a high energy mechanical milling process. This process produces phosphorus-carbon bonds, which are stable during lithium insertion/extraction, maintaining excellent electrical connection between phosphorus and carbon. We demonstrated high initial discharge capacity of 2786 mAh{\textperiodcentered}g(-1) at 0.2 C and an excellent cycle life of 100 cycles with 80{\%} capacity retention. High specific discharge capacities are maintained at fast C rates (2270, 1750, 1500, and 1240 mAh{\textperiodcentered}g(-1) at C/5, 1, 2, and 4.5 C, respectively).},
archivePrefix = {arXiv},
arxivId = {dx.doi.org/10.1021/nl501617j},
author = {Sun, Jie and Zheng, Guangyuan and Lee, Hyun-Wook and Liu, Nian and Wang, Haotian and Yao, Hongbin and Yang, Wensheng and Cui, Yi},
doi = {10.1021/nl501617j},
eprint = {10.1021/nl501617j},
file = {::;::},
isbn = {1530-6984},
issn = {1530-6984},
journal = {Nano Letters},
keywords = {1,10 conven-,Black phosphorus,applications such as portable,as well as large-scale,black phosphorus,carbon,carbon bond,echargeable batteries are critical,electric vehicles,electronics,lithium-ion batteries,phosphorus,phosphorus-carbon bond,power sources for mobile,reversible cycle,stationary energy storage},
month = {aug},
number = {8},
pages = {4573--4580},
pmid = {25019417},
primaryClass = {dx.doi.org},
title = {{Formation of Stable Phosphorus–Carbon Bond for Enhanced Performance in Black Phosphorus Nanoparticle–Graphite Composite Battery Anodes}},
url = {http://pubs.acs.org/doi/10.1021/nl501617j},
volume = {14},
year = {2014}
}
@article{Mann2013,
abstract = {Quantum-confined silicon material has been a very active field of research in the years 1990-2000 with the rapid development of opto-electronics. The main application targeted by this research was a light-emitting device (either LED, or laser). In the years 2000-2010, with the emerging need for efficient and cheap photovoltaic devices, new materials, and in particular new silicon-based materials trigger again a special interest. In particular, all-crystal-line-Si tandem solar cells where the high-bandgap material is provided by the 2D confinement of excitons in nm-sized nanowires could provide the high-efficiency potential of a tandem device, while taking benefit of the decade-long buildup of knowhow of crystalline silicon material technology (both science and processing). In a first part of this review, we summarize the features described in the relevant literature for the functioning of a photovoltaic device based on Si NWs. This literature shows that from the conceptual point of view such an all-crystalline-Si-tandem solar cell using quantum confined nanowires should be feasible to produce in order to achieve the goal of inexpensive high efficiency ({\textgreater}30{\%}) Si-based solar cells. Keeping the fabrication of efficient photovoltaic devices as driving theme, we review the dense literature of Si nanowires. The literature on the fabrication of nanometersized Si nanowires is reviewed in the second part. {\textcopyright} 2013 Elsevier Ltd. All rights reserved.},
address = {[Mann, Jaswinder Kaur Kurstjens, Rufi Pourtois, Geoffrey Dross, Frederic Poortmans, Jozef] Interuniv Microelect Ctr IMEC, B-3001 Louvain, Belgium. [Mann, Jaswinder Kaur Kurstjens, Rufi Poortmans, Jozef] Katholieke Univ Leuven, Dept Elect Engn, B-3001 Heve},
annote = {From Duplicate 2 (Opportunities in nanometer sized Si wires for PV applications - Mann, Jaswinder Kaur; Kurstjens, Rufi; Pourtois, Geoffrey; Gilbert, Melina; Dross, Frederic; Poortmans, Jozef)

From Duplicate 2 (Opportunities in nanometer sized Si wires for PV applications - Mann, J K; Kurstjens, R; Pourtois, G; Gilbert, M; Dross, F; Poortmans, J)

ISI Document Delivery No.: 245SO
Times Cited: 2
Cited Reference Count: 157
Mann, Jaswinder Kaur Kurstjens, Rufi Pourtois, Geoffrey Gilbert, Melina Dross, Frederic Poortmans, Jozef
IWT (Agentschap voor Innovatie door Wetenschap en Technologie, Flemish Community, Belgium)
The authors would like to acknowledge the financial support of the IWT (Agentschap voor Innovatie door Wetenschap en Technologie, Flemish Community, Belgium) through the project SiLaSol, and the PhD thesis of Rufi Kurstjens.
2
Pergamon-elsevier science ltd
Oxford
Materials Science, Multidisciplinary

From Duplicate 3 (Opportunities in nanometer sized Si wires for PV applications - Mann, J K; Kurstjens, R; Pourtois, G; Gilbert, M; Dross, F; Poortmans, J)

ISI Document Delivery No.: 245SO
Times Cited: 2
Cited Reference Count: 157
Mann, Jaswinder Kaur Kurstjens, Rufi Pourtois, Geoffrey Gilbert, Melina Dross, Frederic Poortmans, Jozef
IWT (Agentschap voor Innovatie door Wetenschap en Technologie, Flemish Community, Belgium)
The authors would like to acknowledge the financial support of the IWT (Agentschap voor Innovatie door Wetenschap en Technologie, Flemish Community, Belgium) through the project SiLaSol, and the PhD thesis of Rufi Kurstjens.
2
Pergamon-elsevier science ltd
Oxford
Materials Science, Multidisciplinary},
author = {Mann, Jaswinder Kaur and Kurstjens, Rufi and Pourtois, Geoffrey and Gilbert, Melina and Dross, Frederic and Poortmans, Jozef},
doi = {10.1016/j.pmatsci.2013.03.001},
file = {::},
isbn = {0079-6425},
issn = {0079-6425},
journal = {Progress in Materials Science},
keywords = {silicon nanowire arrays block-copolymer lithograph},
language = {English},
number = {8},
pages = {1361--1387},
publisher = {Elsevier Ltd},
title = {{Opportunities in nanometer sized Si wires for PV applications}},
url = {http://dx.doi.org/10.1016/j.pmatsci.2013.03.001},
volume = {58},
year = {2013}
}
@article{Langford1992,
abstract = {We have used infrared transmission and nuclear-reaction analysis to determine the ir absorption strength of the Si-H wagging and stretching modes in hydrogenated amorphous silicon (a-Si:H). The films were deposited by plasma-assisted chemical vapor deposition and reactive magnetron sputtering. We show that the widely used ir-data-analysis method of Brodsky, Cardona, and Cuomo can lead to significant errors in determining the absorption coefficients, particularly for films less than approximately 1-mu-m thick. To eliminate these errors we explicitly take into account the effects of optical interference to analyze our data. We show that the hydrogen content can be determined from the stretching modes at omega=2000 and 2100 cm-1 as well as the wagging mode at omega=640 cm-1. By assigning different oscillator strengths to the 2000- and 2100-cm-1 modes, we show that the absorption strength of the stretching modes does not depend on the details of sample preparation, contrary to hypotheses previously invoked to explain experimental data. We obtain A640=(2.1+/-0.2)X10(19) cm-2, A2000=(9.0+/-1.0)X10(19) cm-2, and A2100=(2.2+/-0.2)X10(20) cm-2 for the proportionality constants between the hydrogen concentration and the integrated absorbance of the wagging and stretching modes. The value of A640 is approximately 30{\%} larger than the generally used value. We show that previously published data for both the wagging and stretching modes are consistent with the proportionality factors determined in the present study.},
author = {Langford, a. a. and Fleet, M. L. and Nelson, B. P. and Lanford, W. a. and Maley, N.},
doi = {10.1103/PhysRevB.45.13367},
file = {::},
isbn = {0163-1829},
issn = {01631829},
journal = {Physical Review B},
keywords = {number 23,sical review b,volume 45},
number = {23},
pages = {13367--13377},
pmid = {10001420},
title = {{Infrared absorption strength and hydrogen content of hydrogenated amorphous silicon}},
volume = {45},
year = {1992}
}
@article{Saint2007,
abstract = {Silicon-carbon composites consisting of Si particles embedded in a dense and non-porous carbon matrix are prepared by the pyrolysis of intimate mixtures of poly(vinyl chloride) (PVC) and Si powder at 900 degrees C under a flow of N(2). In contrast to bare micrometer-sized (1-10 mu m) and nanometer-sized (10-100 nm) Si powders, which show poor cycling behavior with almost no capacity remaining after 15 cycles, the texture of the composite is seen to greatly enhance the reversibility of the alloying reaction of Si with Li. For instance, a capacity of ca. 1000 mA h g(-1) is achieved for 20 cycles (0-2.0 V vs. Li(+)/Li) for a silicon-carbon composite containing nanometer-sized Si particles. We also demonstrate that a mild manual grinding treatment degrades the cycling performance of the composites to levels as low as the parent Si, even though free Si is not released. The electrochemical measurements in conjuction with Raman spectroscopy data indicate that a huge stress is exerted on the Si domains by the in situ formed carbon. This carbon-induced stress is found to disappear during the milling of the composites, indicating that the carbon-induced pressure, along with the accompanying improvement in electrical connectivity, are the key parameters for the improved cycling behavior of Si versus Li.},
author = {Saint, Juliette and Morcrette, Mathieu and Larcher, Dominique and Laffont, Lydia and Beattie, Shane and P{\'{e}}r{\`{e}}s, J.-P. and Talaga, David and Couzi, Michel and Tarascon, J.-M.},
doi = {10.1002/adfm.200600937},
file = {::},
isbn = {1616301X (ISSN)},
issn = {1616301X},
journal = {Advanced Functional Materials},
month = {jul},
number = {11},
pages = {1765--1774},
title = {{Towards a Fundamental Understanding of the Improved Electrochemical Performance of Silicon–Carbon Composites}},
url = {http://doi.wiley.com/10.1002/adfm.200600937},
volume = {17},
year = {2007}
}
@article{Lee2008,
abstract = {We report a constant current (CC) based anodization technique to fabricate and control structure of mechanically stable anodic aluminum oxide (AAO) membranes with a long-range ordered hexagonal nanopore pattern. For the first time we show that interpore distance (Dint) of a self-ordered nanopore feature can be continuously tuned over a broad range with CC anodization and is uniquely defined by the conductivity of sulfuric acid as electrolyte. We further demonstrate that this technique can offer new degrees of freedom for engineering planar nanopore structures by fine tailoring the CC based anodization process. Our results not only facilitate further understanding of self-ordering mechanism of alumina membranes but also provide a fast, simple (without requirement of prepatterning or preoxide layer), and flexible methodology for controlling complex nanoporous structures, thus offering promising practical applications in nanotechnology.},
author = {Lee, Kwan and Tang, Yun and Ouyang, Min},
doi = {10.1021/nl803271c},
file = {::},
isbn = {1530-6984 (Print)$\backslash$n1530-6984 (Linking)},
issn = {15306984},
journal = {Nano Letters},
number = {12},
pages = {4624--4629},
pmid = {19367888},
title = {{Self-ordered, controlled structure nanoporous membranes using constant current anodization}},
volume = {8},
year = {2008}
}
@article{Murdoch2011,
abstract = {Catalytic hydrogen production from renewables is a promising method for providing energy carriers in the near future. Photocatalysts capable of promoting this reaction are often composed of noble metal nanoparticles deposited on a semiconductor. The most promising semiconductor at present is TiO₂. The successful design of these catalysts relies on a thorough understanding of the role of the noble metal particle size and the TiO₂ polymorph. Here we demonstrate that Au particles in the size range 3-30 nm on TiO₂ are very active in hydrogen production from ethanol. It was found that Au particles of similar size on anatase nanoparticles delivered a rate two orders of magnitude higher than that recorded for Au on rutile nanoparticles. Surprisingly, it was also found that Au particle size does not affect the photoreaction rate over the 3-12 nm range. The high hydrogen yield observed makes these catalysts promising materials for solar conversion.},
author = {Murdoch, M and Waterhouse, G I N and Nadeem, M A and Metson, J B and Keane, M A and Howe, R F and Llorca, J and Idriss, H},
doi = {10.1038/nchem.1048},
file = {::},
isbn = {1755-4349 (Electronic)$\backslash$r1755-4330 (Linking)},
issn = {1755-4330},
journal = {Nature Chemistry},
keywords = {Catalysis,Electron,Gold,Gold: chemistry,Hydrogen,Hydrogen: chemistry,Metal Nanoparticles,Methanol,Methanol: chemistry,Microscopy,Particle Size,Photochemistry,Titanium,Titanium: chemistry,Transmission,absorption,catalysis,titania,water},
month = {may},
number = {6},
pages = {489--492},
pmid = {21602866},
title = {{The effect of gold loading and particle size on photocatalytic hydrogen production from ethanol over Au/TiO2 nanoparticles}},
url = {http://www.nature.com/doifinder/10.1038/nchem.1048},
volume = {3},
year = {2011}
}
@article{Chen2007a,
abstract = {The room-temperature Raman spectra of silicon nanowires with diameters ranging from 15 to 30 nm are studied. The results indicate that with the decrease of the diameter of the silicon nanowires, the first-order Raman peak positions red shift, and the line widths broaden. The temperature-dependent Raman spectra of silicon nanowires are studied by taking the effects of phonon confinement, lattice stress, and anharmonic potential into account. The enhanced anharmonic effect in nanowires has been discovered.$\backslash$nThe room-temperature Raman spectra of silicon nanowires with diameters ranging from 15 to 30 nm are studied. The results indicate that with the decrease of the diameter of the silicon nanowires, the first-order Raman peak positions red shift, and the line widths broaden. The temperature-dependent Raman spectra of silicon nanowires are studied by taking the effects of phonon confinement, lattice stress, and anharmonic potential into account. The enhanced anharmonic effect in nanowires has been discovered.},
author = {Chen, Yiqing and Peng, Bo and Wang, Bing},
doi = {10.1021/jp0685028},
file = {::},
issn = {1932-7447},
journal = {The Journal of Physical Chemistry C},
month = {apr},
number = {16},
pages = {5855--5858},
title = {{Raman Spectra and Temperature-Dependent Raman Scattering of Silicon Nanowires}},
url = {http://pubs.acs.org/doi/10.1021/jp0685028},
volume = {111},
year = {2007}
}
@article{Liu2012a,
abstract = {Lithiation of individual silicon nanopartides was studied in real time with in situ transmission electron microscopy. A strong size dependence of fracture was discovered; that Is, there exists a critical particle diameter of similar to 150 nm, below which the particles neither cracked nor fractured upon first lithiation, and above which the particles initially formed surface cracks and then fractured due to lithiation-induced swelling. The unexpected surface cracking arose owing to the buildup of large tensile hoop stress, which reversed the initial compression, in the surface layer. The stress reversal was attributed to the unique mechanism of lithiation in crystalline Si, taking place by movement of a two-phase boundary between the inner core of pristine Si and the outer shell of amorphous Li-Si alloy. While the resulting hoop tension tended to initiate surface cracks, the small-sized nanoparticles nevertheless averted fracture. This is because the stored strain energy from electrochemical reactions was insufficient to drive crack propagation, as dictated by the interplay between the two length scales, that is, particle diameter and crack size, that control the fracture. These results are diametrically opposite to those obtained previously from single-phase modeling, which predicted only compressive hoop stress In the surface layer and thus crack initiation from the center in lithiated Si particles and wires. Our work provides direct evidence of the mechanical robustness of small Si nanoparticles for applications in lithium ion batteries.},
author = {Liu, Xiao Hua and Zhong, Li and Huang, Shan and Mao, Scott X. and Zhu, Ting and Huang, Jian Yu},
doi = {10.1021/nn204476h},
file = {:C$\backslash$:/Users/PINILLAS/Documents/Mendeley Desktop/Liu et al. - 2012 - Size-dependent fracture of silicon nanoparticles during lithiation.pdf:pdf},
issn = {19360851},
journal = {ACS Nano},
keywords = {Si nanoparticle,fracture,in situ TEM,lithium ion battery,size dependence,surface crack},
number = {2},
pages = {1522--1531},
title = {{Size-dependent fracture of silicon nanoparticles during lithiation}},
volume = {6},
year = {2012}
}
@article{Ng2007,
abstract = {This article introduces an effective, inexpensive, and industrially oriented approach to produce carbon-coated Si nanocomposites as high-capacity anode materials for use in rechargeable lithium-ion batteries. Initially, nanosized Si particles ({\textless}100 nm) were mixed in a citric acid/ethanol solution via ultrasonication. This mixture was further spray-pyrolyzed in air at low processing temperature (300?500 °C), resulting in a homogeneous layer of carbon coating on the surface of the spheroidal Si nanoparticles. The effects of the processing temperature on the amorphous carbon content, the thickness of the carbon-coating layer, and the homogeneity of the carbon coating were studied in detail. These parameters strongly influenced the electrochemical performance of the carbon-coated Si nanocomposites, as will be discussed below. Carbon-coated Si nanocomposites spray-pyrolyzed in air at 400 °C show the best cycling performance, retaining a specific capacity of 1120 mA{\textperiodcentered}h g-1 beyond 100 cycles, with a capacity fading of less than 0.4{\%} per cycle. The beneficial effect of the carbon coating in enhancing the dimensional stability of the Si nanoparticles appears to be the main reason for this markedly improved electrochemical performance.$\backslash$nThis article introduces an effective, inexpensive, and industrially oriented approach to produce carbon-coated Si nanocomposites as high-capacity anode materials for use in rechargeable lithium-ion batteries. Initially, nanosized Si particles ({\textless}100 nm) were mixed in a citric acid/ethanol solution via ultrasonication. This mixture was further spray-pyrolyzed in air at low processing temperature (300?500 °C), resulting in a homogeneous layer of carbon coating on the surface of the spheroidal Si nanoparticles. The effects of the processing temperature on the amorphous carbon content, the thickness of the carbon-coating layer, and the homogeneity of the carbon coating were studied in detail. These parameters strongly influenced the electrochemical performance of the carbon-coated Si nanocomposites, as will be discussed below. Carbon-coated Si nanocomposites spray-pyrolyzed in air at 400 °C show the best cycling performance, retaining a specific capacity of 1120 mA{\textperiodcentered}h g-1 beyond 100 cycles, with a capacity fading of less than 0.4{\%} per cycle. The beneficial effect of the carbon coating in enhancing the dimensional stability of the Si nanoparticles appears to be the main reason for this markedly improved electrochemical performance.},
author = {Ng, See How and Wang, Jiazhao and Wexler, David and Chew, Sau Yen and Liu, Hua Kun},
doi = {10.1021/jp072778d},
file = {::},
isbn = {1932-7447},
issn = {19327447},
journal = {Journal of Physical Chemistry C},
number = {29},
pages = {11131--11138},
title = {{Amorphous carbon-coated silicon nanocomposites: A low-temperature synthesis via spray pyrolysis and their application as high-capacity anodes for lithium-ion batteries}},
volume = {111},
year = {2007}
}
@article{Ding2009,
abstract = {The diffusion coefficients of lithium ions (DLi+) in nano-Si were determined by cyclic voltammetry (CV), electrochemical impedance spectroscopy (EIS) and galvanostatic intermittent titration technique (GITT). DLi+values are estimated to be {\~{}} 10- 12 cm2s- 1and exhibit a "W" type varying with the lithium concentration in silicon. Two minimum regions of DLi+(at Li2.1 ± 0.2Si and Li3.2 ± 0.2Si) are found, which probably result from two amorphous compositions (a-Li7Si3and a-Li13Si4). Besides the two minimum regions, one maximum DLi+is observed at Li15Si4, corresponding to the crystallization of highly lithiated amorphous LixSi. {\textcopyright} 2008 Elsevier B.V. All rights reserved.},
archivePrefix = {arXiv},
arxivId = {10.1016/j.ssi.2008.12.015},
author = {Ding, N. and Xu, J. and Yao, Y. X. and Wegner, G. and Fang, X. and Chen, C. H. and Lieberwirth, I.},
doi = {10.1016/j.ssi.2008.12.015},
eprint = {j.ssi.2008.12.015},
file = {::},
isbn = {0167-2738},
issn = {01672738},
journal = {Solid State Ionics},
keywords = {Galvanostatic intermittent titration,Impedance spectroscopy,Li-ion battery,Lithium diffusion,Silicon},
number = {2-3},
pages = {222--225},
primaryClass = {10.1016},
publisher = {Elsevier B.V.},
title = {{Determination of the diffusion coefficient of lithium ions in nano-Si}},
url = {http://dx.doi.org/10.1016/j.ssi.2008.12.015},
volume = {180},
year = {2009}
}
@article{Ryu2011a,
abstract = {We use a unique transmission electron microscope (TEM) technique to show that Si nanowires (NWs) with diameters in the range of a few hundred nanometers can be fully lithiated and delithiated without fracture, in spite of the large volume changes that occur in this process. By analyzing the stresses associated with lithiation and delithiation we conclude that the process does not occur by the growth of discrete crystalline phases; rather it occurs by amorphization of the Si NWs followed by diffusion of Li into the structure. By accounting for the large deformation associated with this process and by including the effects of pressure gradients on the diffusion of Li, we show that Si NWs with diameters less than about 300 nm could not fracture even if pre-existing cracks were present in the NW. These predictions appear to be in good agreement with the experiment. {\textcopyright} 2011 Elsevier Ltd.},
author = {Ryu, Ill and Choi, Jang Wook and Cui, Yi and Nix, William D.},
doi = {10.1016/j.jmps.2011.06.003},
file = {:C$\backslash$:/Users/PINILLAS/Documents/Mendeley Desktop/10.1.1.464.3704.pdf:pdf},
issn = {00225096},
journal = {Journal of the Mechanics and Physics of Solids},
keywords = {Critical size,Fracture,Large deformation,Lithiation/delithiation,Strain energy release rate},
number = {9},
pages = {1717--1730},
publisher = {Elsevier},
title = {{Size-dependent fracture of Si nanowire battery anodes}},
url = {http://dx.doi.org/10.1016/j.jmps.2011.06.003},
volume = {59},
year = {2011}
}
@article{Kim2006a,
abstract = {A core/shell type silicon/carbon nanotubes (Si/CNTs) composite is prepared and its anodic performance in lithium secondary batteries is examined. For the growth of CNTs, a Ni catalyst is loaded on a Si surface by electroless deposition. The growth is performed by chemical vapour deposition at 600 ??C using C2H2/H2 but is successful only on smaller and thinner Ni deposits. This is probably due to an easier transformation to small droplets that initiate the growth reaction. The anodic performance of a Si/CNTs composite electrode is superior to that observed with bare Si and Si/CNTs mixed electrodes. This beneficial feature is ascribed to the conductive buffering role of the CNTs layer. It is likely that the void space and the flexible characteristics in the CNTs buffer layer on the Si surface allow volume expansion of the Si core without severe electrode swelling. Because of this, the electric conductive network made among Si particles, carbon network and current-collector is well maintained, which reduces the charge-transfer resistance. ?? 2006 Elsevier B.V. All rights reserved.},
author = {Kim, Taeahn and Mo, Y.H. and Nahm, K.S. and Oh, Seung M.},
doi = {10.1016/j.jpowsour.2006.07.062},
file = {::},
isbn = {0378-7753},
issn = {03787753},
journal = {Journal of Power Sources},
keywords = {Carbon nanotubes,Chemical vapour deposition,Conductive buffering,Electroless deposition,Lithium secondary batteries,Silicon negative electrode},
month = {nov},
number = {2},
pages = {1275--1281},
title = {{Carbon nanotubes (CNTs) as a buffer layer in silicon/CNTs composite electrodes for lithium secondary batteries}},
url = {http://linkinghub.elsevier.com/retrieve/pii/S0378775306014194},
volume = {162},
year = {2006}
}
@article{Choi2017,
author = {Choi, W and Choudhary, N and Han, GH and Park, J and Akinwande, D},
file = {::},
journal = {Materials Today},
number = {3},
title = {{Recent development of two-dimensional transition metal dichalcogenides and their applications}},
url = {http://www.sciencedirect.com/science/article/pii/S1369702116302917},
volume = {20},
year = {2017}
}
@article{Zhuang2017,
abstract = {Silicene, a single-layer-thick silicon nanosheet with a honeycomb structure, is successfully fabricated by the molecular-beam-epitaxy (MBE) deposition method on metallic substrates and by the solid-state reaction method. Here, recent progress on the features of silicene that make it a prospective anode for lithium-ion batteries (LIBs) are discussed, including its charge-carrier mobility, chemical stability, and metal–silicene interactions. The electrochemical performance of silicene is reviewed in terms of both theoretical predictions and experimental measurements, and finally, its challenges and outlook are considered.},
author = {Zhuang, Jincheng and Xu, Xun and Peleckis, Germanas and Hao, Weichang and Dou, Shi Xue and Du, Yi},
doi = {10.1002/adma.201606716},
file = {::},
issn = {15214095},
journal = {Advanced Materials},
keywords = {Dirac fermions,anodes,lithium-ion batteries,silicene,silicon},
number = {48},
pages = {1--8},
title = {{Silicene: A Promising Anode for Lithium-Ion Batteries}},
volume = {29},
year = {2017}
}
@misc{Mahan2000,
abstract = {A systematic series of hydrogenated amorphous silicon (a-Si:H films) has been deposited by the hot wire chemical vapor deposition (HWCVD) technique onto crystalline silicon substrates, and the H bonding has been examined by infrared spectroscopy. All deposition parameters were kept the same, except that the substrate temperature (T-S) was varied to affect changes in the film H content. Although the peak position of the Si-H stretch mode changes minimally with increasing substrate temperature, the stretch mode shape changes, becoming more intense (compared to the height of the wag mode) and considerably narrower. We show, through annealing experiments, that this narrow stretch mode may be a universal feature of low H content films, and suggest interpretations for this finite (narrow) linewidth. By correlations with x-ray diffraction data, we also show that the narrowing of the stretch mode peak for low H content HWCVD films is an indication of improved lattice ordering, and suggest that this improved ordering might also exist for other types of low H content a-Si:H films as well. However, for the as-grown HWCVD films the narrowing of the stretch mode peak width at lower H contents does not completely compensate for the increase in peak height, and as a result the integrated intensity of the peak mode (relative to that of the wag mode) increases. We comment on the differences between as-grown, low H content a-Si:H HWCVD films and high H content films annealed to reduce the film H content to comparable levels, and discuss possible reasons for these intensity changes versus sample H content. (C) 2000 American Institute of Physics. [S0021-8979(00)00704-0]},
author = {Mahan, a. H. and Gedvilas, L. M. and Webb, J. D.},
booktitle = {Journal of Applied Physics},
doi = {10.1063/1.372073},
file = {::},
isbn = {00218979},
issn = {00218979},
number = {2000},
pages = {1650},
title = {{Si–H bonding in low hydrogen content amorphous silicon films as probed by infrared spectroscopy and x-ray diffraction}},
url = {http://scitation.aip.org/content/aip/journal/jap/87/4/10.1063/1.372073 http://scitation.aip.org/docserver/fulltext/aip/journal/jap/87/4/1.372073.pdf?expires=1453981868{\&}id=id{\&}accname=2107927{\&}checksum=AD788F14BC900E79808C048DCE0D6609},
urldate = {2016-01-28},
volume = {87},
year = {2000}
}
@article{Su2014a,
author = {Su, Xin and Wu, Qingliu and Li, Juchuan and Xiao, Xingcheng and Lott, Amber and Lu, Wenquan and Sheldon, Brian W and Wu, Ji},
doi = {10.1002/aenm.201300882},
file = {:C$\backslash$:/Users/PINILLAS/Documents/Mendeley Desktop/Su et al. - 2014 - Silicon-Based Nanomaterials for Lithium-Ion Batteries A Review.pdf:pdf},
isbn = {1001-6538},
issn = {16146832},
journal = {Advanced Energy Materials},
month = {jan},
number = {1},
pages = {1300882},
title = {{Silicon-Based Nanomaterials for Lithium-Ion Batteries: A Review}},
url = {http://doi.wiley.com/10.1002/aenm.201300882},
volume = {4},
year = {2014}
}
@article{Zuo2014,
abstract = {Large-area, well-separated, and vertically aligned silicon nanowire (SiNW) arrays with excellent antireflection properties were fabricated through a combination of anodic aluminum oxide template and metal-assisted chemical etching, followed by supercritical drying. Less than 1{\%} reflectance was achieved over the wavelength range of 200–600nm, and 23{\%} reduction in average reflectance was observed over the 200–1000nm range, compared with the conical-frustum structure array by natural drying. Furthermore, the well-separated SiNW arrays considerably facilitated the conformal coating of the plasma-enhanced chemical vapor deposited amorphous silicon layer on the SiNW surface, which could result in effective passivation of surface states. Therefore, such well-separated and vertically aligned SiNW arrays are highly promising for solar cell application.},
annote = {NULL},
author = {Zuo, Zewen and Zhu, Kai and Cui, Guanglei and Huang, Wanxia and Qu, Jun and Shi, Yi and Liu, Yousong and Ji, Guangbin},
doi = {10.1016/j.solmat.2014.03.026},
file = {::},
issn = {09270248},
journal = {Solar Energy Materials and Solar Cells},
keywords = {Antireflection property,Conformal coating,Supercritical drying,Well-separated SiNWs},
pages = {248--252},
publisher = {Elsevier},
title = {{Improved antireflection properties and optimized structure for passivation of well-separated, vertical silicon nanowire arrays for solar cell applications}},
url = {http://www.sciencedirect.com/science/article/pii/S0927024814001573},
volume = {125},
year = {2014}
}
@article{Agrawal2008,
abstract = {Polymer electrolytes are promising materials for electrochemical device applications, namely, high energy density rechargeable batteries, fuel cells, supercapacitors, electrochromic displays, etc. The area of polymer electrolytes has gone through various developmental stages, i.e. from dry solid polymer electrolyte (SPE) systems to plasticized, gels, rubbery to micro/nano-composite polymer electrolytes. The polymer gel electrolytes, incorporating organic solvents, exhibit room temperature conductivity as high as {\~{}}10 −3 S cm −1 , while dry SPEs still suffer from poor ionic conductivity lower than 10 −5 S cm −1 . Several approaches have been adopted to enhance the room temperature conductivity in the vicinity of 10 −4 S cm −1 as well as to improve the mechanical stability and interfacial activity of SPEs. In this review, the criteria of an ideal polymer electrolyte for electrochemical device applications have been discussed in brief along with presenting an overall glimpse of the progress made in polymer electrolyte materials designing, their broad classification and the recent advancements made in this branch of materials science. The characteristic advantages of employing polymer electrolyte membranes in all-solid-state battery applications have also been discussed.},
author = {Agrawal, R C and Pandey, G P},
doi = {10.1088/0022-3727/41/22/223001},
file = {::},
isbn = {0022-3727},
issn = {0022-3727},
journal = {Journal of Physics D: Applied Physics},
month = {nov},
number = {22},
pages = {223001},
pmid = {137},
title = {{Solid polymer electrolytes: materials designing and all-solid-state battery applications: an overview}},
url = {http://stacks.iop.org/0022-3727/41/i=22/a=223001?key=crossref.b0fff44236b1682868981a7e469bd20f},
volume = {41},
year = {2008}
}
@article{Backes2014a,
abstract = {Two-dimensional nanomaterials such as MoS2 are of great interest both because of their novel physical properties and their applications potential. Liquid exfoliation, an important production method, is limited by our inability to quickly and easily measure nanosheet size, thickness or concentration. Here we demonstrate a method to simultaneously determine mean values of these properties from an optical extinction spectrum measured on a liquid dispersion of MoS2 nanosheets. The concentration measurement is based on the size-independence of the low-wavelength extinction coefficient, while the size and thickness measurements rely on the effect of edges and quantum confinement on the optical spectra. The resultant controllability of concentration, size and thickness facilitates the preparation of dispersions with pre-determined properties such as high monolayer-content, leading to first measurement of A-exciton MoS2 luminescence in liquid suspensions. These techniques are general and can be applied to a range of two-dimensional materials including WS2, MoSe2 and WSe2.},
author = {Backes, Claudia and Smith, Ronan J and McEvoy, Niall and Berner, Nina C and McCloskey, David and Nerl, Hannah C and O'Neill, Arlene and King, Paul J and Higgins, Tom and Hanlon, Damien and Scheuschner, Nils and Maultzsch, Janina and Houben, Lothar and Duesberg, Georg S and Donegan, John F and Nicolosi, Valeria and Coleman, Jonathan N},
doi = {10.1038/ncomms5576},
file = {::},
isbn = {2041-1723},
issn = {2041-1723},
journal = {Nature communications},
pages = {4576},
pmid = {25099520},
title = {{Edge and confinement effects allow in situ measurement of size and thickness of liquid-exfoliated nanosheets.}},
url = {http://www.ncbi.nlm.nih.gov/pubmed/25099520},
volume = {5},
year = {2014}
}
@article{Zhang2019,
author = {Zhang, Chuanfang and Park, Sang-Hoon and Seral‐Ascaso, Andr{\'{e}}s and Barwich, Sebastian and McEvoy, Niall and Boland, Conor S. and Coleman, Jonathan N. and Gogotsi, Yury and Nicolosi, Valeria},
doi = {10.1038/s41467-019-08383-y},
file = {:C$\backslash$:/Users/PINILLAS/Documents/Mendeley Desktop/Zhang et al. - 2019 - High capacity silicon anodes enabled by MXene viscous aqueous ink.pdf:pdf;::},
issn = {2041-1723},
journal = {Nature Communications},
number = {1},
pages = {849},
publisher = {Springer US},
title = {{High capacity silicon anodes enabled by MXene viscous aqueous ink}},
url = {http://www.nature.com/articles/s41467-019-08383-y},
volume = {10},
year = {2019}
}
@article{Gao2013,
abstract = {Advanced energy conversion and storage (ECS) devices (including fuel cells, photoelectrochemical water splitting cells, solar cells, Li-ion batteries and supercapacitors) are expected to play a major role in the development of sustainable technologies that alleviate the energy and environmental challenges we are currently facing. The successful utilization of ECS devices depends critically on synthesizing new nanomaterials with merits of low cost, high efficiency, and outstanding properties. Recent progress has demonstrated that nanostructured metal chalcogenides (MCs) are very promising candidates for efficient ECS systems based on their unique physical and chemical properties, such as conductivity, mechanical and thermal stability and cyclability. In this review, we aim to provide a summary on the liquid-phase synthesis, modifications, and energy-related applications of nanostructured metal chalcogenide (MC) materials. The liquid-phase syntheses of various MC nanomaterials are primarily categorized with the preparation method (mainly 15 kinds of methods). To obtain optimized, enhanced or even new properties, the nanostructured MC materials can be modified by other functional nanomaterials such as carbon-based materials, noble metals, metal oxides, or MCs themselves. Thus, this review will then be focused on the recent strategies used to realize the modifications of MC nanomaterials. After that, the ECS applications of the MC/modified-MC nanomaterials have been systematically summarized based on a great number of successful cases. Moreover, remarks on the challenges and perspectives for future MC research are proposed (403 references).},
author = {Gao, Min-Rui and Xu, Yun-Fei and Jiang, Jun and Yu, Shu-Hong},
doi = {10.1039/c2cs35310e},
file = {::},
isbn = {0306-0012},
issn = {0306-0012},
journal = {Chemical Society Reviews},
number = {7},
pages = {2986},
pmid = {23296312},
title = {{Nanostructured metal chalcogenides: synthesis, modification, and applications in energy conversion and storage devices}},
url = {http://xlink.rsc.org/?DOI=c2cs35310e},
volume = {42},
year = {2013}
}
@article{Umeda2001a,
abstract = {Li-ion insertion and extraction were investigated by electrochemical impedance spectroscopy (EIS) on a single particle mesocarbon microbead (MCMB) (heat-treated at 2800°C) of 30 $\mu$m diameter in 1 M LiClO4/propylene carbonate+ethylene carbonate solution. The impedance spectra were modeled using an equivalent circuit comprising: (i) Li-ion conduction in the solid electrolyte interphase (SEI) film. (ii) Two charge transfer processes related to the particle/SEI interface, and the SEI/electrolyte interface. (iii) A semi-infinite Warburg-type element, reflecting solid state Li-ion diffusion. (iv) An intercalation capacitance reflecting the accumulation of lithium into the particle. The resistance for Li-ion conduction in the solid electrolyte interphase (SEI) film was found to be independent of the potential. On the other hand, the charge transfer resistance decreased/increased monotonously when the electrode potential shifted to cathodic/anodic direction. This behavior is due to an activation process. The apparent chemical diffusion coefficient of lithium in the MCMB particle was found to be within the range 10-6-10-10cm2s-1, varying as a function of electrode potential with minima at the potentials corresponding to the voltammetric peaks. {\textcopyright} 2001 Elsevier Science Ltd. All rights reserved.},
author = {Umeda, M. and Dokko, K. and Fujita, Y. and Mohamedi, M. and Uchida, I. and Selman, J.R},
doi = {10.1016/S0013-4686(01)00799-X},
file = {::},
isbn = {0013-4686},
issn = {00134686},
journal = {Electrochimica Acta},
keywords = {Graphitized carbon,Lithium batteries,Microelectrode,Single particle,Solid electrolyte interphase},
month = {dec},
number = {6},
pages = {885--890},
title = {{Electrochemical impedance study of Li-ion insertion into mesocarbon microbead single particle electrode}},
url = {http://linkinghub.elsevier.com/retrieve/pii/S001346860100799X},
volume = {47},
year = {2001}
}
@article{Luo2008,
abstract = {The synthesis of vertically aligned single-walled carbon nanotubes (VA-SWNTs) by plasma-enhanced chemical vapor deposition (PECVD) was achieved at 500-600 °C, using ethylene as the carbon source and 1 nm Fe film as the catalyst. For growth of high-quality VA-SWNTs in a plasma sheath, it is crucial to alleviate the undesirable ion bombardment etching effects by the optimization of plasma input power and gas pressure. The resistibility of synthesized VA-SWNTs against ion bombardment etching was found to be closely related to the growth temperature. At relatively low temperature (500 °C), the VA-SWNTs were very susceptible to ion bombardments, which could induce structural defects, and even resulted in a structural transition to few-walled nanotubes. For capacitively coupled radio frequency (rf) PECVD operating at moderate gas pressure (0.3-10 Torr), the ion bombardment etching effect is mainly dependent on the ion flux, which is related to the plasma input power and gas pressure.},
author = {Luo, Zhiqiang and Lim, Sanhua and You, Yumeng and Miao, Jianmin and Gong, Hao and Zhang, Jixuan and Wang, Shanzhong and Lin, Jianyi and Shen, Zexiang},
doi = {10.1088/0957-4484/19/25/255607},
file = {::},
issn = {09574484},
journal = {Nanotechnology},
number = {25},
pmid = {21828659},
title = {{Effect of ion bombardment on the synthesis of vertically aligned single-walled carbon nanotubes by plasma-enhanced chemical vapor deposition}},
volume = {19},
year = {2008}
}
@article{Wang2013,
abstract = {Developing scalable, simple and low-cost synthesis approach for Si nanoparticles and fabricating Si/carbon composites with specific microstructure to improve the Li storage ability are of great significance for practical application of Si-based Li-ion battery anode. In this report, we employed a facile method to synthesize Si nanoparticles via acid-etching Al-Si alloy powder. The etching process was fully investigated. The as-synthesized Si nanoparticles (∼10 nm) were further embedded into graphene sheets to form a flexible, free-standing paper with "sandwich-like" structure. The Si/graphene paper was directly applied as anode for Li-ion batteries without adding any binder and conductive additive. The graphene sheets not only increase the conductivity of Si material, but also function as a flexible scaffold for strains/stresses release and volume expansion during charge/discharge cycling process, resulting in much higher cycling stability (1500 mAh g-1 after 100 cycles at a current density of 100 mA g-1 with Coulombic efficiency {\textgreater}99{\%}) compared to the native Si nanoparticles. It provides a scalable Si nanoparticles synthesis approach and a promising high-performance Si/graphene anode material.},
author = {Wang, Bin and Li, Xianglong and Zhang, Xianfeng and Luo, Bin and Jin, Meihua and Liang, Minghui and Dayeh, Shadi A. and Picraux, S. T. and Zhi, Linjie},
doi = {10.1021/nn3052023},
file = {::},
isbn = {1936-086X (Electronic)$\backslash$r1936-0851 (Linking)},
issn = {19360851},
journal = {ACS Nano},
keywords = {adapting,graphene,lithium ion battery,silicon nanowire},
number = {2},
pages = {1437--1445},
pmid = {23281801},
title = {{Adaptable silicon-carbon nanocables sandwiched between reduced graphene oxide sheets as lithium ion battery anodes}},
volume = {7},
year = {2013}
}
@article{Pesiri2000a,
author = {Pesiri, David R and Snow, Ron C and Elliott, Norman and Maggiore, Carl and Dye, Robert C},
file = {::},
keywords = {characterization,composite,inorganic membranes,microporous and porous membranes,rutherford backscattering spectrometry},
pages = {209--221},
title = {{Pesiri et al. - 2000 - The characterization of asymmetric alumina membranes by Rutherford backscattering spectrometry.pdf}},
volume = {176},
year = {2000}
}
@article{Zhao2007,
abstract = {A novel nanostructured sandwich PAA/Al/PAA (PAA: porous anodic alumina) was successfully designed and fabricated by anodic oxidation on both sides of an At foil. The pore size of the PAA membranes was controlled by choosing appropriate voltage, length of anodic oxidization time, temperature and electrolytes. The thickness of the central At layer was varied by changing the anodic oxidization time. We show that the nanostructured sandwich PAA/Al/PAA can be used as a template in fabricating homogeneous or heterogeneous nanostructured sandwiches by depositing the same kind of material or different materials into the PAA membranes of the sandwich. We also show that it can be used to prepare nanowires and bipolar electrodes. In addition, Al nanosheets or Al nanowalls were produced by removing the PAA films completely or partially. Nanogaps between the PAA films were also formed by etching away the centre At layer of the sandwich structures. The thickness of these nanosheets, nanowalls and nanogaps was controlled by choosing appropriate electrolytes and electrochemical parameters during the anodic oxidation of At. All these nanostructures offer novel opportunities for both fundamental research and technological applications of low dimensional nanostructure systems.},
author = {Zhao, Jian L. and Ke, Long Huang},
doi = {10.1088/0957-4484/15/7/005},
file = {::},
isbn = {0957-4484},
issn = {01035053},
journal = {Journal of the Brazilian Chemical Society},
keywords = {Anodization,Porous alumina membrane,Template},
number = {2},
pages = {406--409},
title = {{Electrochemical fabrication of sandwich nanostructures based on anodic alumina}},
volume = {18},
year = {2007}
}
@article{Naguib2012d,
abstract = {Herein we report on Li insertion into a new two-dimensional (2-D) layered Ti 2C-based material (MXene) with an oxidized surface, formed by etching Al from Ti 2AlC in HF at room temperature. Nitrogen sorption of treated powders showed desorption hysteresis consistent with the presence of slit-like pores. At 23 m 2 g - 1, the specific surface area was an order of magnitude higher than untreated Ti 2AlC. Cyclic voltammetry exhibited lithiation and delithiation peaks at 1.6 V and 2 V vs. Li +/Li, respectively. At C/25, the steady state capacity was 225 mAh g - 1; at 1C, it was 110 mAh g - 1 after 80 cycles; at 3C, it was 80 mAh g - 1 after 120 cycles; at 10C, it was 70 mAh g - 1 after 200 cycles. Since Ti 2C is a member of the MXene family - where M is an early transition metal and X is C and/or N - that to date includes Ti 3C 2, Ta 4C 3, TiNbC, and (V 0.5,Cr 0.5) 3C 2, our results suggest that MXenes are promising as anode materials for Li-ion batteries. {\textcopyright} 2012 Elsevier B.V. All rights reserved.},
author = {Naguib, Michael and Come, J{\'{e}}r{\'{e}}my and Dyatkin, Boris and Presser, Volker and Taberna, Pierre-Louis Louis and Simon, Patrice and Barsoum, Michel W. and Gogotsi, Yury},
doi = {10.1016/j.elecom.2012.01.002},
file = {:C$\backslash$:/Users/PINILLAS/Documents/Mendeley Desktop/Naguib et al. - 2012 - MXene A promising transition metal carbide anode for lithium-ion batteries.pdf:pdf;:C$\backslash$:/Users/PINILLAS/Documents/Mendeley Desktop/Naguib et al. - 2012 - MXene A promising transition metal carbide anode for lithium-ion batteries(2).pdf:pdf},
isbn = {1388-2481},
issn = {13882481},
journal = {Electrochemistry Communications},
keywords = {Anode,Lithium-ion batteries,MXene,Titanium carbide,Two-dimensional materials},
month = {mar},
number = {1},
pages = {61--64},
pmid = {22279971},
publisher = {Elsevier B.V.},
title = {{MXene: A promising transition metal carbide anode for lithium-ion batteries}},
url = {http://dx.doi.org/10.1016/j.elecom.2012.01.002},
volume = {16},
year = {2012}
}
@article{TasaltIn2009,
abstract = {In this study, thin anodic aluminum oxide (AAO) templates both on silicon substrates (AAO template/SiO 2 /Si) and Ti-coated silicon substrates (AAO template/Ti/SiO 2 /Si) were developed for design of magnetic, electronic and optoelectronic devices, chemical sensors and chip-scale lithium-ion rechargeable microbatteries. Two types of AAO template were prepared by using a two-step anodization procedure. The templates were characterized by scanning electron microscopy and energy dispersive X-ray spectroscopy. The obtained thin AAO templates were approximately 50 nm in diameter and 700 nm in length with 80-nm interpore distances in a relatively large area of 6 cm 2 . A barrier layer of the AAO templates was removed by a cathodic polarization method in KCl solution for several seconds. The current–time transient during removing the alumina barrier layer of the thin AAO template and the mechanism of electrochemical dissolution of the barrier layer are given in detail.},
author = {TaşaltIn, Nevin and {\"{O}}zt{\"{u}}rk, Sadullah and KIlIn{\c{c}}, Necmettin and Y{\"{u}}zer, Hayrettin and {\"{O}}zt{\"{u}}rk, Zafer Ziya},
doi = {10.1007/s00339-009-5071-z},
file = {::},
isbn = {0947-8396},
issn = {09478396},
journal = {Applied Physics A: Materials Science and Processing},
number = {3},
pages = {781--787},
title = {{Simple fabrication of hexagonally well-ordered AAO template on silicon substrate in two dimensions}},
volume = {95},
year = {2009}
}
@article{Jorio2001,
abstract = {We show that the Raman scattering technique can give complete structural information for one-dimensional systems, such as carbon nanotubes. Resonant confocal micro-Raman spectroscopy of an (n,m) individual single-wall nanotube makes it possible to assign its chirality uniquely by measuring one radial breathing mode frequency omega(RBM) and using the theory of resonant transitions. A unique chirality assignment can be made for both metallic and semiconducting nanotubes of diameter d(t), using the parameters gamma(0) = 2.9 eV and omega(RBM) = 248/d(t). For example, the strong RBM intensity observed at 156 cm(-1) for 785 nm laser excitation is assigned to the (13,10) metallic chiral nanotube on a Si/SiO2 surface.},
annote = {NULL},
author = {Jorio, A. and Saito, R. and Hafner, J. H. and Lieber, C. M. and Hunter, M. and McClure, T. and Dresselhaus, G. and Dresselhaus, M. S.},
doi = {10.1103/PhysRevLett.86.1118},
file = {::},
isbn = {0031-9007},
issn = {00319007},
journal = {Physical Review Letters},
number = {6},
pages = {1118--1121},
pmid = {11178024},
title = {{Structural (n, m) determination of isolated single-wall carbon nanotubes by resonant Raman scattering}},
volume = {86},
year = {2001}
}
@article{Smith2010a,
abstract = {Undesired reactions in Li-ion batteries, which lead to capacity loss, can consume or produce charge at either the positive or negative electrode. For example, the formation and repair of the solid electrolyte interphase consumes Li+ and e− at the negative electrode. High purity electrolytes, elimination of water, various electrolyte additives, electrode coatings, and special electrode materials are known to improve cycle life and therefore must impact coulombic efficiency. Careful measurements of coulombic efficiency are needed to quantify the impact of trace impurities, additives, coatings, etc., in only a few charge–discharge cycles and in a relatively short time. The effects of cycle-induced and time-related capacity loss could be probed by using experiments carried out at different C-rates. In order to make an impact on Li-ion cells for automotive and energy storage applications, where thousands of charge–discharge cycles are required, coulombic efficiency must be measured on the order of 0.01{\%}. In this paper, we describe an instrument designed to make high precision coulombic efficiency measurements and give examples of its use on commercial Li-ion cells and Li half-cells. High precision coulombic efficiency measurements can detect problems occurring in half-cells that do not lead to capacity loss, but would in full cells, and can measure the impact of electrolyte additives and electrode coatings.},
author = {Smith, a. J. and Burns, J. C. and Trussler, S. and Dahn, J. R.},
doi = {10.1149/1.3268129},
file = {::},
isbn = {0013-4651},
issn = {00134651},
journal = {Journal of The Electrochemical Society},
number = {2},
pages = {A196},
title = {{Precision Measurements of the Coulombic Efficiency of Lithium-Ion Batteries and of Electrode Materials for Lithium-Ion Batteries}},
volume = {157},
year = {2010}
}
@article{Ahn2009a,
author = {Ahn, Bok Y and Duoss, Eric B and Motala, Michael J and Guo, Xiaoying and Park, S.-I. and Xiong, Y. and Yoon, Jongseung and Nuzzo, Ralph G and Rogers, John A and Lewis, Jennifer A},
doi = {10.1126/science.1168375},
file = {::},
issn = {0036-8075},
journal = {Science},
month = {mar},
number = {5921},
pages = {1590--1593},
title = {{Omnidirectional Printing of Flexible, Stretchable, and Spanning Silver Microelectrodes}},
url = {http://www.sciencemag.org/cgi/doi/10.1126/science.1168375},
volume = {323},
year = {2009}
}
@article{Lee2010b,
abstract = {Nanoporous anodic aluminum oxide is prepared by hard anodization of$\backslash$naluminum under potentiostatic conditions using 0.3 m H2C2O4. Under$\backslash$nunstirred electrolyte condition, spontaneous current oscillations$\backslash$nare observed. The amplitude and period of these current oscillations$\backslash$nare observed to increase with anodization time. As a consequence$\backslash$nof the oscillatory behavior, the resulting anodic alumina exhibits$\backslash$nmodulated pore structures, in which the diameter contrast and the$\backslash$nlength of pore modulation increase with the amplitude and the period$\backslash$nof current oscillations, respectively, and the current peak profile$\backslash$ndetermines the internal geometry of oxide nanopores. The mechanism$\backslash$nresponsible for the oscillatory behavior is suggested to be a diffusion-controlled$\backslash$nanodic oxidation of aluminum.},
author = {Lee, Woo and Kim, Jae Cheon and C{\"{o}}sele, Ulrich},
doi = {10.1002/adfm.200901213},
file = {::},
isbn = {1616-301X},
issn = {1616301X},
journal = {Advanced Functional Materials},
number = {1},
pages = {21--27},
title = {{Spontaneous current oscillations during hard anodization of aluminum under potentiostatic conditions}},
volume = {20},
year = {2010}
}
@article{Simon2008,
abstract = {The carbon materials used for electrochemical capacitors were reviewed and discussed the contribution of the surfaces owing to micropores and other larger pores to the capacitance and rate performance of the electric double-layer capacitors. The necessity to have an internationally accepted specification for the measurement of capacitor performance was emphasized. {\textcopyright} 2010 Elsevier B.V. All rights reserved.},
author = {Simon, Patrice and Gogotsi, Yury},
doi = {10.1038/nmat2297},
file = {:C$\backslash$:/Users/PINILLAS/Documents/Mendeley Desktop/Simon, Gogotsi - 2008 - Materials for electrochemical capacitors.pdf:pdf},
isbn = {9789814317665},
issn = {1476-1122},
journal = {Nature Materials},
month = {nov},
number = {11},
pages = {845--854},
title = {{Materials for electrochemical capacitors}},
url = {http://www.nature.com/articles/nmat2297},
volume = {7},
year = {2008}
}
@article{Wang2014a,
abstract = {Being confronted with the energy crisis and environmental problems, the exploration of clean and renewable energy materials as well as their devices are urgently demanded. Two-dimensional (2D) atomically-thick materials, graphene and grpahene-like layered transition metal dichalcogenides (TMDs), have showed vast potential as novel energy materials due to their unique physicochemical properties. In this review, we outline the typical application of graphene and grpahene-like TMDs in energy conversion and storage fields, and hope to promote the development of 2D TMDs in this field through the analysis and comparisons with the relatively natural graphene. First, a brief introduction of electronic structures and basic properties of graphene and TMDs are presented. Then, we summarize the exciting progress of these materials made in both energy conversion and storage field including solar cells, electrocatalysis, supercapacitors and lithium ions batteries. Finally, the prospects and further developments in these exciting fields of graphene and graphene-like TMDs materials are also suggested.},
author = {Wang, Hua and Feng, Hongbin and Li, Jinghong},
doi = {10.1002/smll.201303711},
file = {::},
isbn = {1613-6829 (Electronic)$\backslash$r1613-6810 (Linking)},
issn = {16136810},
journal = {Small},
keywords = {energy conversion,energy storage,graphene,metal dichalcogenides,two dimension},
month = {jun},
number = {11},
pages = {2165--2181},
pmid = {24577755},
title = {{Graphene and Graphene-like Layered Transition Metal Dichalcogenides in Energy Conversion and Storage}},
url = {http://doi.wiley.com/10.1002/smll.201303711},
volume = {10},
year = {2014}
}
@article{Arefpour2018,
abstract = {ΕΙ$\Sigma$ ΤΟΝ ΑΙ$\Omega$ΝΑ},
author = {Arefpour, M. and {Almasi Kashi}, M. and {Khansari Barzoki}, F. and Noormohammadi, M. and Ramazani, A.},
doi = {10.1016/j.matdes.2018.07.048},
file = {::},
issn = {02641275},
journal = {Materials {\&} Design},
keywords = {ΕΡ$\Psi$$\Sigma$-Α$\Gamma$Α$\Pi$Η},
month = {nov},
number = {5},
pages = {326--336},
title = {{Electrodeposited metal nanowires as transparent conductive electrodes: Their release conditions, electrical conductivity, optical transparency and chemical stability}},
url = {https://linkinghub.elsevier.com/retrieve/pii/S0264127518305793},
volume = {157},
year = {2018}
}
@article{Stokes2017,
abstract = {Here we report the formation of high capacity Li-ion battery anodes from Si1–xGex alloy nanowire arrays that are grown directly on stainless steel current collectors, in a single-step synthesis. The direct formation of these Si1–xGex nanowires (ranging from Si0.20Ge0.80 to Si0.67Ge0.33) represents a simple and efficient processing route for the production of Li-ion battery anodes possessing the benefits of both Si (high capacity) and Ge (improved rate performance and capacity retention). The nanowires were characterized through SEM, TEM, XRD and ex situ HRSEM/HRTEM. Electrochemical analysis was conducted on these nanowires, in half-cell configurations, with capacities of up to 1360 mAh/g (Si0.67Ge0.33) sustained after 250 cycles and in full cells, against a commercial cathode, where capacities up to 1364 mAh/g (Si0.67Ge0.33) were retained after 100 cycles.},
author = {Stokes, Killian and Geaney, Hugh and Flynn, Grace and Sheehan, Martin and Kennedy, Tadhg and Ryan, Kevin M.},
doi = {10.1021/acsnano.7b04523},
file = {::},
isbn = {1008810096},
issn = {1936086X},
journal = {ACS Nano},
keywords = {Si1-xGexnanowires,alloy,ex situ,full-cell,lithium-ion battery},
number = {10},
pages = {10088--10096},
title = {{Direct Synthesis of Alloyed Si1-xGexNanowires for Performance-Tunable Lithium Ion Battery Anodes}},
volume = {11},
year = {2017}
}
@article{ReyesJimenez2018a,
abstract = {{\textless}p{\textgreater}In this work, we present a comprehensive study on the influence of lithium phosphorus oxynitride (LIPON) as a possible “artificial SEI layer” on the electrochemical performance of pure silicon (Si)...{\textless}/p{\textgreater}},
author = {{Reyes Jim{\'{e}}nez}, A. and N{\"{o}}lle, R. and Wagner, R. and H{\"{u}}sker, J. and Kolek, M. and Schmuch, R. and Winter, M. and Placke, T.},
doi = {10.1039/c7nr06568j},
file = {:C$\backslash$:/Users/PINILLAS/Documents/Mendeley Desktop/Reyes Jim{\'{e}}nez et al. - 2018 - A step towards understanding the beneficial influence of a LIPON-based artificial SEI on silicon thin film.pdf:pdf},
issn = {20403372},
journal = {Nanoscale},
number = {4},
pages = {2128--2137},
publisher = {Royal Society of Chemistry},
title = {{A step towards understanding the beneficial influence of a LIPON-based artificial SEI on silicon thin film anodes in lithium-ion batteries}},
volume = {10},
year = {2018}
}
@article{Gao2017,
abstract = {When designing nano-Si electrodes for lithium-ion batteries, the detrimental effect of the c-Li15Si4 phase formed upon full lithiation is often a concern. In this study, Si nanoparticles with controlled particle sizes and morphology were synthesized, and parasitic reactions of the metastable c-Li15Si4 phase with the nonaqueous electrolyte was investigated. The use of smaller Si nanoparticles (∼60 nm) and the addition of fluoroethylene carbonate additive played decisive roles in the parasitic reactions such that the c-Li15Si4 phase could disappear at the end of lithiation. This suppression of c-Li15Si4 improved the cycle life of the nano-Si electrodes but with a little loss of specific capacity. In addition, the characteristic c-Li15Si4 peak in the differential capacity (dQ/dV) plots can be used as an early-stage indicator of cell capacity fade during cycling. Our findings can contribute to the design guidelines of Si electrodes and allow us to quantify another factor to the performance of the Si electrodes.},
author = {Gao, Han and Xiao, Lisong and Pl{\"{u}}mel, Ingo and Xu, Gui Liang and Ren, Yang and Zuo, Xiaobing and Liu, Yuzi and Schulz, Christof and Wiggers, Hartmut and Amine, Khalil and Chen, Zonghai},
doi = {10.1021/acs.nanolett.6b04551},
file = {::},
isbn = {1944-8244},
issn = {15306992},
journal = {Nano Letters},
keywords = {Lithium-ion battery,interfacial reaction,leakage current,parasitic reaction,silicon nanoparticles},
number = {3},
pages = {1512--1519},
pmid = {26795232},
title = {{Parasitic Reactions in Nanosized Silicon Anodes for Lithium-Ion Batteries}},
volume = {17},
year = {2017}
}
@article{Hatchard2004b,
abstract = {Silicon is a very promising candidate to replace graphite as the anode in Li-ion batteries because of its very high theoretical capacity. It has not yet made its way into commercial cells because of severe problems with the charge and discharge cycling of the material. It seems that amorphous silicon and amorphous silicon-containing alloys exhibit much improved cycling performance. Therefore, it is desirable to fully understand the reaction of Li with a-Si. To this end, an in situ X-ray diffraction study of the reaction of lithium with a-Si has been performed. The results confirm that a new crystalline Li 15 Si 4 phase is formed below 30 mV vs. Li / Li + as first reported by Obrovac and Christensen in an article published in Electrochemical and Solid-State Letters. However, the crystalline phase only forms for films of a-Si above a critical thickness of about 2 $\mu$m. {\textcopyright} 2004 The Electrochemical Society. All rights reserved.},
archivePrefix = {arXiv},
arxivId = {arXiv:1011.1669v3},
author = {Hatchard, T. D. and Dahn, J. R.},
doi = {10.1149/1.1739217},
eprint = {arXiv:1011.1669v3},
file = {::},
isbn = {0013-4651},
issn = {00134651},
journal = {Journal of The Electrochemical Society},
number = {6},
pages = {A838--A842},
pmid = {25246403},
title = {{In Situ XRD and Electrochemical Study of the Reaction of Lithium with Amorphous Silicon}},
volume = {151},
year = {2004}
}
@article{Chen2013,
abstract = {The recent fast development of supercapacitors, also known scientifically as electrochemical capacitors, has benefited significantly from synthesis, characterisations and electrochemistry of nanomaterials. Herein, the principle of supercapacitors is explained in terms of performance characteristics and charge storage mechanisms, i.e. double layer (or interfacial) capacitance and pseudo-capacitance. The semiconductor band model is applied to qualitatively account for the pseudo-capacitance in association with rectangular cyclic voltammograms (CVs) and linear galvanostatic charging and discharging plots (GCDs), aiming to differentiate supercapacitors from rechargeable batteries. The invalidity of using peak shaped CVs and non-linear GCDs for capacitance measurement is highlighted. A selective review is given to the nano-hybrid materials between carbon nanotubes and redox active materials such as electronically conducting polymers and transition metal oxides. A new concept, “interfacial conjugation”, is introduced to reflect the capacitance enhancement resulting from $\pi$–$\pi$ stacking interactions at the interface between two materials with highly conjugated chemical bonds. The prospects of carbon nanotubes and graphenes for supercapacitor applications are briefly compared and discussed. Hopefully, this article can help readers to understand supercapacitors and nano-hybrid materials so that further developments in materials design and synthesis, and device engineering can be more efficient and objective.},
author = {Chen, George Z.},
doi = {10.1016/j.pnsc.2013.04.001},
file = {::},
issn = {10020071},
journal = {Progress in Natural Science: Materials International},
keywords = {Carbon nanotubes,Electronically conducting polymers,Graphenes,Interfacial conjugation,Supercapacitors,Transition metal oxides},
number = {3},
pages = {245--255},
publisher = {Elsevier},
title = {{Understanding supercapacitors based on nano-hybrid materials with interfacial conjugation}},
url = {http://dx.doi.org/10.1016/j.pnsc.2013.04.001},
volume = {23},
year = {2013}
}
@article{Holzapfel2006,
abstract = {New results for two types of nano-size silicon, prepared via thermal vapour deposition either with or without a graphite substrate are presented. Their superior reversible charge capacity and cycle life as negative electrode material for lithium-ion batteries have already been shown in previous work. Here the lithiation reaction of the materials is investigated more closely via different electrochemical in situ techniques: Raman spectroscopy, dilatometry and differential electrochemical mass spectrometry (DEMS). The Si/graphite compound material shows relatively high kinetics upon discharge. The moderate relative volume change and low gas evolution of the nano silicon based electrode, both being important points for a possible future use in real batteries, are discussed with respect to a standard graphite electrode. {\textcopyright} 2006 Elsevier Ltd. All rights reserved.},
author = {Holzapfel, Michael and Buqa, Hilmi and Hardwick, Laurence J. and Hahn, Matthias and W{\"{u}}rsig, Andreas and Scheifele, Werner and Nov{\'{a}}k, Petr and K{\"{o}}tz, R{\"{u}}diger and Veit, Claudia and Petrat, Frank Martin},
doi = {10.1016/j.electacta.2006.06.034},
file = {::},
isbn = {0013-4686},
issn = {00134686},
journal = {Electrochimica Acta},
keywords = {Composite electrodes,Graphite,Lithium-ion batteries,Nano silicon,Rechargeable},
number = {3},
pages = {973--978},
title = {{Nano silicon for lithium-ion batteries}},
volume = {52},
year = {2006}
}
@article{Oudenhoven2011,
abstract = {With the increasing importance of wireless microelectronic devices the need for on-board power supplies is evidently also increasing. Possible candidates for microenergy storage devices are planar all-solid-state Li-ion microbatteries, which are currently under development by several start-up companies. However, to increase the energy density of these microbatteries further and to ensure a high power delivery, three-dimensional (3D) designs are essential. Therefore, several concepts have been proposed for the design of 3D microbatteries and these are reviewed. In addition, an overview is given of the various electrode and electrolyte materials that are suitable for 3D all-solid-state microbatteries. Furthermore, methods are presented to produce films of these materials on a nano- and microscale.},
author = {Oudenhoven, Jos F M and Baggetto, Lo{\"{i}}c and Notten, Peter H L},
doi = {10.1002/aenm.201000002},
file = {::},
isbn = {1614-6840},
issn = {16146832},
journal = {Advanced Energy Materials},
month = {jan},
number = {1},
pages = {10--33},
pmid = {291725000002},
title = {{All-Solid-State Lithium-Ion Microbatteries: A Review of Various Three-Dimensional Concepts}},
url = {http://doi.wiley.com/10.1002/aenm.201000002},
volume = {1},
year = {2011}
}
@article{Zhu2017a,
abstract = {Electrochemical energy storage (EES) devices, such as lithium-ion batteries and supercapacitors, are emerging as primary power sources for global efforts to shift energy dependence from limited fossil fuels towards sustainable and renewable resources. These EES devices, while renowned for their high energy or power densities, portability, and long cycle life, are still facing significant performance hindrance due to manufacturing limitations. One major obstacle is the ability to engineer macroscopic components with designed and highly resolved nanostructures with optimal performance, via controllable and scalable manufacturing techniques. 3D printing covers several additive manufacturing methods that enable well-controlled creation of functional nanomaterials with three-dimensional architectures, representing a promising approach for fabrication of next-generation EES devices with high performance. In this review, we summarize recent progress in fabricating 3D functional electrodes utilizing 3D printing-based methodologies for EES devices. Specifically, laser-, lithography-, electrodeposition-, and extrusion-based 3D printing techniques are described and exemplified with examples from the literatures. Current challenges and future opportunities for functional materials fabrication via 3D printing techniques are also discussed.},
archivePrefix = {arXiv},
arxivId = {1708.02002},
author = {Zhu, Cheng and Liu, Tianyu and Qian, Fang and Chen, Wen and Chandrasekaran, Swetha and Yao, Bin and Song, Yu and Duoss, Eric B. and Kuntz, Joshua D. and Spadaccini, Christopher M. and Worsley, Marcus A. and Li, Yat},
doi = {10.1016/j.nantod.2017.06.007},
eprint = {1708.02002},
file = {:C$\backslash$:/Users/PINILLAS/Documents/Mendeley Desktop/Zhu et al. - 2017 - 3D printed functional nanomaterials for electrochemical energy storage.pdf:pdf},
isbn = {9788476662106},
issn = {1878044X},
journal = {Nano Today},
keywords = {3D printing,Energy storage,Lithium-ion batteries,Supercapacitors},
pages = {107--120},
pmid = {23766329},
publisher = {Elsevier Ltd},
title = {{3D printed functional nanomaterials for electrochemical energy storage}},
url = {http://dx.doi.org/10.1016/j.nantod.2017.06.007},
volume = {15},
year = {2017}
}
@article{Adhikari2017,
abstract = {Hydrogenated silicon (Si:H) thin films have been prepared by radio frequency (RF) magnetron sputtering. The effect of hydrogen gas concentration during sputtering on the resultant film structural and optical properties has been investigated by real time spectroscopic ellipsometry (RTSE) and grazing incidence x-ray diffraction (GIXRD). The analysis of in-situ RTSE data collected during sputter deposition tracks the evolution of surface roughness and film bulk layer thickness with time. Growth evolution diagrams depicting amorphous, nanocrystalline, and mixed-phase regions for low and high deposition rate Si:H are constructed and the effects of process parameter (hydrogen gas concentration, total pressure, and RF power) variations on the deposition rate have been qualified. Virtual interface analysis of RTSE data provides nanocrystalline volume fraction depth profiles in the mixed-phase growth regime. GIXRD measurements show the presence of (111) and (220) oriented crystallites. Vibrational mode absorption features from Si-H n bonding configurations at 590, 640, 2000, and 2090 cm {\`{A}}1 are obtained by ex-situ infrared spectroscopic ellipsometry. Hydrogen incorporation decreases as films transition from amorphous to nanocrystal-line phases with increasing hydrogen gas concentration during sputtering. Published by AIP Publishing. [http://dx.doi.org/10.1063/1.4998455]},
author = {Adhikari, Dipendra and Junda, Maxwell M. and Marsillac, Sylvain X. and Collins, Robert W. and Podraza, Nikolas J.},
doi = {10.1063/1.4998455},
file = {::},
issn = {0021-8979},
journal = {Journal of Applied Physics},
month = {aug},
number = {7},
pages = {075302},
title = {{Nanostructure evolution of magnetron sputtered hydrogenated silicon thin films}},
url = {http://aip.scitation.org/doi/10.1063/1.4998455},
volume = {122},
year = {2017}
}
@article{Huang2011,
abstract = {This article presents an overview of the essential aspects in the fabrication of silicon and some silicon/germanium nanostructures by metal-assisted chemical etching. First, the basic process and mechanism of metal-assisted chemical etching is introduced. Then, the various influences of the noble metal, the etchant, temperature, illumination, and intrinsic properties of the silicon substrate (e.g., orientation, doping type, doping level) are presented. The anisotropic and the isotropic etching behaviors of silicon under various conditions are presented. Template-based metal-assisted chemical etching methods are introduced, including templates based on nanosphere lithography, anodic aluminum oxide masks, interference lithography, and block-copolymer masks. The metal-assisted chemical etching of other semiconductors is also introduced. A brief introduction to the application of Si nanostructures obtained by metal-assisted chemical etching is given, demonstrating the promising potential applications of metal-assisted chemical etching. Finally, some open questions in the understanding of metal-assisted chemical etching are compiled.},
address = {[Huang, Zhipeng Geyer, Nadine Werner, Peter de Boor, Johannes Goesele, Ulrich] Max Planck Inst Microstruct Phys, D-06120 Halle, Germany. [Huang, Zhipeng] Jiangsu Univ, Sci Res Acad, Funct Mol Mat Ctr, Zhenjiang 212013, Peoples R China. Huang, ZP (reprint},
annote = {From Duplicate 1 (Metal-Assisted Chemical Etching of Silicon: A Review - Huang, Zhipeng P; Geyer, N; Werner, P; de Boor, J; Gosele, U; Han, Hee; Huang, Zhipeng P; Lee, Woo)

From Duplicate 1 (Metal-Assisted Chemical Etching of Silicon: A Review - Huang, Zhipeng P; Geyer, N; Werner, P; de Boor, J; Gosele, U; Han, Hee; Huang, Zhipeng P; Lee, Woo)

From Duplicate 2 (Metal-Assisted Chemical Etching of Silicon: A Review - Huang, Z P; Geyer, N; Werner, P; de Boor, J; Gosele, U)

ISI Document Delivery No.: 702HY
Times Cited: 217
Cited Reference Count: 121
Huang, Zhipeng Geyer, Nadine Werner, Peter de Boor, Johannes Goesele, Ulrich
Huang, Zhipeng/H-8464-2012
German Research Foundation [STE 1127/8 -1]; research foundation of Jiangsu University, P.R. China [09JDG043]; interdisciplinary center of Materials Science, Martin-Luther-University Halle-Wittenberg
Z. H. and N. G. contributed equally to this article. Financial support from the German Research Foundation (STE 1127/8 -1), and the research foundation of Jiangsu University, P.R. China (09JDG043) are greatly acknowledged. The authors gratefully acknowledge the support of the interdisciplinary center of Materials Science, Martin-Luther-University Halle-Wittenberg. In particular, we thank Dr. Hartmut S. Leipner and Dr. Bodo Fuhrmann for helpful discussions. We also thank Dr. Woo Lee, Dr. Lifeng Liu, Dr. Stephan Senz, Dr. Tomohiro Shimizu, Mr. Zhang Zhang, Prof. Xuanxiong Zhang, Dr. Wilfried Erfurth, Mr. Horst Blumtritt, and Mr. Norbert Schammelt at the Max Planck Institute of Microstructure Physics (Germany) for discussions and providing original results used in this article. Prof. Gosele passed away during the preparation of the manuscript.
222
Wiley-v c h verlag gmbh
Weinheim

From Duplicate 2 (Metal-Assisted Chemical Etching of Silicon: A Review - Huang, Zhipeng; Geyer, Nadine; Werner, Peter; de Boor, Johannes; G{\"{o}}sele, Ulrich)

NULL},
author = {Huang, Zhipeng P and Geyer, Nadine and Werner, Peter and de Boor, Johannes and G{\"{o}}sele, Ulrich and Gosele, U and Han, Hee and Huang, Zhipeng P and Lee, Woo},
doi = {10.1002/adma.201001784},
file = {:C$\backslash$:/Users/PINILLAS/Documents/Mendeley Desktop/Huang{\_}et{\_}al-2011-Advanced{\_}Materials.pdf:pdf},
isbn = {1521-4095},
issn = {0935-9648},
journal = {Advanced Materials},
keywords = {Metal-assisted chemical etching,Nanotechnology,Silicon nanowires,aqueous fluoride solution si nanowire arrays porou,metal-assisted chemical etching,nanostructures,nanowires,semiconductors,silicon},
language = {English},
month = {jan},
number = {2},
pages = {285--308},
pmid = {20859941},
publisher = {WILEY‐VCH Verlag},
title = {{Metal-Assisted Chemical Etching of Silicon: A Review}},
url = {http://doi.wiley.com/10.1002/adma.201001784},
volume = {23},
year = {2011}
}
@article{Milnera2000,
abstract = {Photoselective resonance Raman scattering from laser ablation grown single-wall carbon nanotubes is demonstrated to be consistent with a response from tubes with all geometrically allowed helicities. This information is drawn from an analysis of the resonance scattering by combining ab initio calculations for the mode frequencies with evaluations of the resonance cross sections for isolated tubes. The resonance excitation was found to exhibit an oscillatory behavior. To match the experiments and the calculations, the frequencies obtained from the latter must be up-shifted by 8.5{\%} on the average. This stiffening is ascribed to the tube-tube interaction in the carbon nanotube bundles.},
annote = {NULL},
author = {Milnera, M. and K{\"{u}}rti, J. and Hulman, M. and Kuzmany, H.},
doi = {10.1103/PhysRevLett.84.1324},
file = {::},
isbn = {0031-9007},
issn = {0031-9007},
journal = {Physical Review Letters},
number = {6},
pages = {1324--1327},
pmid = {11017509},
title = {{Periodic Resonance Excitation and Intertube Interaction from Quasicontinuous Distributed Helicities in Single-Wall Carbon Nanotubes}},
volume = {84},
year = {2000}
}
@article{Zhang2011b,
annote = {Buena descripcion termodinamica de los procesos de litiacion y porque de la amorfizacion del material. Explicacion de cambio de fase Gibbs.},
author = {Zhang, Wei-jun},
doi = {10.1016/j.jpowsour.2010.08.114},
file = {:C$\backslash$:/Users/PINILLAS/Documents/Mendeley Desktop/Zhang - 2011 - Lithium insertion extraction mechanism in alloy anodes for lithium-ion batteries.pdf:pdf;::},
issn = {0378-7753},
journal = {Journal of Power Sources},
number = {3},
pages = {877--885},
title = {{Lithium insertion / extraction mechanism in alloy anodes for lithium-ion batteries}},
url = {http://dx.doi.org/10.1016/j.jpowsour.2010.08.114},
volume = {196},
year = {2011}
}
@article{Backes2016b,
abstract = {Liquid phase exfoliation is a powerful and scalable technique to produce defect-free mono- and few-layer graphene. However, samples are typically polydisperse and control over size and thickness is challenging. Notably, high throughput techniques to measure size and thickness are lacking. In this work, we have measured the extinction, absorption, scattering and Raman spectra for liquid phase exfoliated graphene nanosheets of various lateral sizes (90 {\textless}/= {\textless}L{\textgreater} {\textless}/= 810 nm) and thicknesses (2.7 {\textless}/= {\textless}N{\textgreater} {\textless}/= 10.4). We found all spectra to show well-defined dependences on nanosheet dimensions. Measurements of extinction and absorption spectra of nanosheet dispersions showed both peak position and spectral shape to vary with nanosheet thickness in a manner consistent with theoretical calculations. This allows the development of empirical metrics to extract the mean thickness of liquid dispersed nanosheets from an extinction (or absorption) spectrum. While the scattering spectra depended on nanosheet length, poor signal to noise ratios made the resultant length metric unreliable. By analyzing Raman spectra measured on graphene nanosheet networks, we found both the D/G intensity ratio and the width of the G-band to scale with mean nanosheet length allowing us to establish quantitative relationships. In addition, we elucidate the variation of 2D/G band intensities and 2D-band shape with the mean nanosheet thickness, allowing us to establish quantitative metrics for mean nanosheet thickness from Raman spectra.},
author = {Backes, C and Paton, K R and Hanlon, D and Yuan, S and Katsnelson, M I and Houston, J and Smith, R J and McCloskey, D and Donegan, J F and Coleman, J N},
doi = {10.1039/c5nr08047a},
file = {::},
isbn = {2040-3372 (Electronic)$\backslash$r2040-3364 (Linking)},
issn = {2040-3372},
journal = {Nanoscale},
number = {7},
pages = {4311--4323},
pmid = {26838813},
publisher = {Royal Society of Chemistry},
title = {{Spectroscopic metrics allow in situ measurement of mean size and thickness of liquid-exfoliated few-layer graphene nanosheets}},
url = {http://www.ncbi.nlm.nih.gov/pubmed/26838813},
volume = {8},
year = {2016}
}
@article{Tune2012,
abstract = {Due to the high cost of silicon photovoltaics there is currently great interest in finding alternative semiconductor materials for light harvesting devices. Single-walled carbon nanotubes are an allotrope of carbon with unique electrical and optical properties and are promising as future photovoltaic materials. It is thus important to investigate the methods of exploiting their properties in photovoltaic devices. In addition to already extensive research using carbon nanotubes in organic photovoltaics and photoelectrochemical cells, another way to do this is to combine them with a relatively well understood model semiconductor such as silicon. Nanotube-silicon heterojunction solar cells are a recent photovoltaic architecture with demonstrated power conversion efficiencies of up to similar to 14{\%} that may in part exploit the photoactivity of carbon nanotubes.},
address = {[Tune, Daniel D. Shapter, Joseph G.] Flinders Univ S Australia, Ctr Nanoscale Sci {\&} Technol, Bedford Pk, SA 5042, Australia. [Flavel, Benjamin S. Krupke, Ralph] Karlsruhe Inst Technol, Inst Nanotechnol, D-76021 Karlsruhe, Germany. [Krupke, Ralph] DFG Ctr },
annote = {From Duplicate 1 (Carbon Nanotube-Silicon Solar Cells - Tune, D D; Flavel, B S; Krupke, R; Shapter, J G)

ISI Document Delivery No.: 003SU
Times Cited: 20
Cited Reference Count: 131
Tune, Daniel D. Flavel, Benjamin S. Krupke, Ralph Shapter, Joseph G.
Tune, Daniel/D-8037-2012
Alexander von Humboldt Foundation
Ben Flavel gratefully acknowledges the support of the Alexander von Humboldt Foundation.
20
Wiley-v c h verlag gmbh
Weinheim
Chemistry, Physical; Energy {\&} Fuels; Materials Science, Multidisciplinary; Physics, Applied; Physics, Condensed Matter

From Duplicate 3 (Carbon Nanotube-Silicon Solar Cells - Tune, Daniel D.; Flavel, Benjamin S.; Krupke, Ralph; Shapter, Joseph G.)

From Duplicate 1 (Carbon Nanotube-Silicon Solar Cells - Tune, D D; Flavel, B S; Krupke, R; Shapter, J G)

ISI Document Delivery No.: 003SU
Times Cited: 20
Cited Reference Count: 131
Tune, Daniel D. Flavel, Benjamin S. Krupke, Ralph Shapter, Joseph G.
Tune, Daniel/D-8037-2012
Alexander von Humboldt Foundation
Ben Flavel gratefully acknowledges the support of the Alexander von Humboldt Foundation.
20
Wiley-v c h verlag gmbh
Weinheim
Chemistry, Physical; Energy {\&} Fuels; Materials Science, Multidisciplinary; Physics, Applied; Physics, Condensed Matter},
author = {Tune, Daniel D. and Flavel, Benjamin S. and Krupke, Ralph and Shapter, Joseph G.},
doi = {10.1002/aenm.201200249},
file = {::},
issn = {1614-6832},
journal = {Advanced Energy Materials},
keywords = {carbon nanotubes doping photovoltaic devices solar},
language = {English},
number = {9},
pages = {1043--1055},
title = {{Carbon Nanotube-Silicon Solar Cells}},
url = {http://doi.wiley.com/10.1002/aenm.201200249},
volume = {2},
year = {2012}
}
@article{Tonndorf2017a,
abstract = {Fabrication and characterization of PbSe nanostructures on van der Waals surfaces of GaSe layered semiconductor crystals Z R Kudrynskyi, A P Bakhtinov, V N Vodopyanov et al. Revealing the nature of excitons in liquid exfoliated monolayer tungsten disulphide Kopotowski, C Backes, A A Mitioglu et al. Optical properties of excitons in ZnO-based quantum well heterostructures T Makino, Y Segawa, M Kawasaki et al. Interisland exciton migration and enhanced bound exciton recombination in an AlGaAs/GaAs quantum well structure grown by molecular beam epitaxy without growth interruptions at interfaces},
author = {Tonndorf, Philipp and Schwarz, Stefan and Kern, Johannes and Niehues, Iris and {Del Pozo-Zamudio}, Osvaldo and Dmitriev, Alexander I. and Bakhtinov, Anatoly P. and Borisenko, Dmitry N. and Kolesnikov, Nikolai N. and Tartakovskii, Alexander I. and {Michaelis de Vasconcellos}, Steffen and Bratschitsch, Rudolf},
doi = {10.1088/2053-1583/aa525b},
file = {::;::},
isbn = {9781557528209},
issn = {20531583},
journal = {2D Materials},
keywords = {Biexciton,GaSe,Layered semiconductor,Single-photon emitter,Strain,Transition metal monochalcogenide},
number = {2},
publisher = {IOP Publishing},
title = {{Single-photon emitters in GaSe}},
volume = {4},
year = {2017}
}
@article{Liu2018a,
abstract = {{\textcopyright} 2018 WILEY-VCH Verlag GmbH  {\&}  Co. KGaA, Weinheim. Silicene, a 2D silicon allotrope with unique low-buckled structure, has attracted increasing attention in recent years due to its many superior properties. So far, epitaxial growth is one of the very limited ways to obtain high-quality silicene, which severely impedes the research and application of silicene. Therefore, large-scale synthesis of silicene is a great challenge, yet urgently desired. Herein, the first scalable preparation of free-standing high-quality silicene nanosheets via liquid oxidation and exfoliation of CaSi 2 is reported. This new synthesis strategy successfully induces mild oxidation of the (Si 2 n ) 2 n - layers in CaSi 2 into neutral Si 2 n layers without damage of pristine silicene structure and promotes the exfoliation of stacked silicene layers. The obtained silicene sheets are dispersible and ultrathin ones with monolayer or few-layer thickness and exhibit excellent crystallinity. As a unique 2D layered silicon allotrope, the silicene nanosheets are further explored as new anodes for lithium-ion batteries and exhibit a nearly theoretical capacity of 721 mAh g -1 at 0.1 A g -1 and an extraordinary cycling stability with no capacity decay after 1800 cycles in contrast to previous most silicon anodes showing rapid capacity decay, thus holding great promise for energy storage and beyond.},
author = {Liu, Jingjing and Yang, Yang and Lyu, Pengbo and Nachtigall, Petr and Xu, Yuxi},
doi = {10.1002/adma.201800838},
file = {::},
issn = {15214095},
journal = {Advanced Materials},
keywords = {Few-layer structure,Lithium storage,Silicene nanosheets,Solution synthesis,Ultrastable anodes},
pages = {1--7},
title = {{Few-Layer Silicene Nanosheets with Superior Lithium-Storage Properties}},
volume = {1800838},
year = {2018}
}
@article{Park2007,
abstract = {Thin nanodotstructured metal films and heterostructured nanodot arrays (metal nanodot arrays/Si) with a high density and uniform distribution for various kinds of metals (Au, Al, Ag, Pb, Cu, Sn, and Zn) were fabricated by thermal vacuum evaporation using an anodic porous alumina membrane as a template. However, for such metals as Sn, Zn, and Pb with relatively lower melting point as compared with Al it was found that heterostructured nanodot arrays were not formed by a single stage of evaporation. For these metals, we developed a new method termed "two step evaporation method". The size and the arrays of dots were depended on the pore structure in the anodic porous alumina template. The technique demonstrated in this report is simple and suitable for the preparation of nanodot arrays in the large area for materials which could be vacuum evaporated. {\textcopyright} 2006 Elsevier B.V. All rights reserved.},
author = {Park, Suck Kyou and Noh, Ji Seok and Chin, Won Bai and Sung, Dae Dong},
doi = {10.1016/j.cap.2006.02.013},
file = {::},
issn = {15671739},
journal = {Current Applied Physics},
keywords = {Anodic porous alumina,Metal nanodot arrays,Template-synthesis,Thermal evaporation},
number = {2},
pages = {180--185},
title = {{Fabrication of metal nanodot arrays using a porous alumina membrane as a template}},
volume = {7},
year = {2007}
}
@article{Obrovac2004a,
abstract = {The structural changes in silicon electrochemically lithiated and delithiated at room temperature were studied by X-ray powder diffraction. Crystalline silicon becomes amorphous during lithium insertion, confirming previous studies. Highly lithiated amorphous silicon suddenly crystallizes at 50 mV to form a new lithium-silicon phase, identified as This phase is the fully lithiated phase for silicon at room temperature, not as is widely believed. Delithiation of the phase results in the formation of amorphous silicon. Cycling silicon anodes above 50 mV avoids the formation of crystallized phases completely and results in better cycling performance. {\textcopyright} 2004 The Electrochemical Society. All rights reserved.},
author = {Obrovac, M. N. and Christensen, Leif},
doi = {10.1149/1.1652421},
file = {:C$\backslash$:/Users/PINILLAS/Documents/Mendeley Desktop/Obrovac, Christensen - 2004 - Structural Changes in Silicon Anodes during Lithium InsertionExtraction.pdf:pdf},
isbn = {1099-0062},
issn = {10990062},
journal = {Electrochemical and Solid-State Letters},
number = {5},
pages = {A93--A96},
pmid = {220130100001},
title = {{Structural Changes in Silicon Anodes during Lithium Insertion/Extraction}},
volume = {7},
year = {2004}
}
@article{Song2010a,
abstract = {Silicon is a promising candidate for electrodes in lithium ion batteries due to its large theoretical energy density. Poor capacity retention, caused by pulverization of Si during cycling, frustrates its practical application. We have developed a nanostructured form of silicon, consisting of arrays of sealed, tubular geometries that is capable of accommodating large volume changes associated with lithiation in battery applications. Such electrodes exhibit high initial Coulombic efficiencies (i.e., {\textgreater}85{\%}) and stable capacity-retention ({\textgreater}80{\%} after 50 cycles), due to an unusual, underlying mechanics that is dominated by free surfaces. This physics is manifested by a strongly anisotropic expansion in which 400{\%} volumetric increases are accomplished with only relatively small ({\textless}35{\%}) changes in the axial dimension. These experimental results and associated theoretical mechanics models demonstrate the extent to which nanoscale engineering of electrode geometry can be used to advantage in the design of rechargeabl...},
author = {Song, Taeseup and Xia, Jianliang and Lee, Jin-Hyon Hyon and Lee, Dong Hyun and Kwon, Moon-Seok Seok and Choi, Jae-Man Man and Wu, Jian and Doo, Seok Kwang and Chang, Hyuk and Park, Won Il and Zang, Dong Sik and Kim, Hansu and Huang, Yonggang and Hwang, Keh-Chih Chih and Rogers, John A. and Paik, Ungyu},
doi = {10.1021/nl100086e},
file = {::},
isbn = {1530-6984},
issn = {1530-6984},
journal = {Nano Letters},
keywords = {Anisotropic expansion,Lithium ion battery,Nanotubes,Silicon},
month = {may},
number = {5},
pages = {1710--1716},
pmid = {20369889},
title = {{Arrays of sealed silicon nanotubes as anodes for lithium ion batteries}},
url = {http://pubs.acs.org/doi/abs/10.1021/nl100086e},
volume = {10},
year = {2010}
}
@article{Ye2008,
abstract = {The fabrication and structure characterization of ordered nanowire-nanotube hybrid arrays embedded in porous anodic aluminum oxide (AAO) membranes are reported. Arrays of TiO(2) nanotubes were first deposited into the pores of AAO membranes by a sol-gel technique. Co nanowires were then electrochemically deposited into the TiO(2) nanotubes to form the nanowire-nanotube hybrid arrays. Scanning electron microscopy and transmission electron microscopy measurements showed a high nanowire filling factor and a clean interface between the Co nanowire and the TiO(2) nanotube. Application of these hybrids to the fabrication of ordered nanowire arrays with highly controllable geometric parameters is discussed.},
author = {Ye, Zuxin and Liu, Haidong and Schultz, Isabel and Wu, Wenhao and Naugle, D. G. and Lyuksyutov, I.},
doi = {10.1088/0957-4484/19/32/325303},
file = {::},
isbn = {0957-4484},
issn = {09574484},
journal = {Nanotechnology},
number = {32},
pages = {0--3},
pmid = {21828810},
title = {{Template-based fabrication of nanowire-nanotube hybrid arrays}},
volume = {19},
year = {2008}
}
@article{Lee2015,
abstract = {{\textless}p{\textgreater}We demonstrate the newly developed Si-based multicomponent anodes exhibiting a highly stable cycling retention (∼65{\%} after 1000 cycles at a 1 C discharge–charge rate).{\textless}/p{\textgreater}},
author = {Lee, Jung In and Ko, Younghoon and Shin, Myoungsoo and Song, Hyun Kon and Choi, Nam Soon and Kim, Min Gyu and Park, Soojin},
doi = {10.1039/c5ee01493j},
file = {::},
isbn = {1754-5692 1754-5706},
issn = {17545706},
journal = {Energy and Environmental Science},
number = {7},
pages = {2075--2084},
publisher = {Royal Society of Chemistry},
title = {{High-performance silicon-based multicomponent battery anodes produced via synergistic coupling of multifunctional coating layers}},
volume = {8},
year = {2015}
}
@article{Wang2014,
abstract = {Flexible energy-storage devices are attracting increasing attention as they show unique promising advantages, such as flexibility, shape diversity, light weight, and so on; these properties enable applications in portable, flexible, and even wearable electronic devices, including soft electronic products, roll-up displays, and wearable devices. Consequently, considerable effort has been made in recent years to fulfill the requirements of future flexible energy-storage devices, and much progress has been witnessed. This review describes the most recent advances in flexible energy-storage devices, including flexible lithium-ion batteries and flexible supercapacitors. The latest successful examples in flexible lithium-ion batteries and their technological innovations and challenges are reviewed first. This is followed by a detailed overview of the recent progress in flexible supercapacitors based on carbon materials and a number of composites and flexible micro-supercapacitors. Some of the latest achievements regarding interesting integrated energy-storage systems are also reviewed. Further research direction is also proposed to surpass existing technological bottle-necks and realize idealized flexible energy-storage devices.},
author = {Wang, Xianfu and Lu, Xihong and Liu, Bin and Chen, Di and Tong, Yexiang and Shen, Guozhen},
doi = {10.1002/adma.201400910},
file = {::},
isbn = {1521-4095},
issn = {09359648},
journal = {Advanced Materials},
keywords = {energy storage,flexible materials,lithium-ion batteries,supercapacitors},
month = {jul},
number = {28},
pages = {4763--4782},
pmid = {24913891},
title = {{Flexible Energy-Storage Devices: Design Consideration and Recent Progress}},
url = {http://doi.wiley.com/10.1002/adma.201400910},
volume = {26},
year = {2014}
}
@article{Tran2016a,
abstract = {Atomically thin van der Waals crystals have recently enabled new scientific and technological breakthroughs across a variety of disciplines in materials science, nanophotonics and physics. However, non-classical photon emission from these materials has not been achieved to date. Here we report room temperature quantum emission from hexagonal boron nitride nanoflakes. The single photon emitter exhibits a combination of superb quantum optical properties at room temperature that include the highest brightness reported in the visible part of the spectrum, narrow line width, absolute photo-stability, a short excited state lifetime and a high quantum efficiency. Density functional theory modeling suggests that the emitter is the antisite nitrogen vacancy defect that is present in single and multi-layer hexagonal boron nitride. Our results constitute the unprecedented potential of van der Waals crystals for nanophotonics, optoelectronics and quantum information processing.},
archivePrefix = {arXiv},
arxivId = {1504.06521},
author = {Tran, Toan Trong and Bray, Kerem and Ford, Michael J. and Toth, Milos and Aharonovich, Igor},
doi = {10.1038/nnano.2015.242},
eprint = {1504.06521},
file = {::},
isbn = {1748-3387},
issn = {17483395},
journal = {Nature Nanotechnology},
number = {1},
pages = {37--41},
pmid = {26501751},
publisher = {Nature Publishing Group},
title = {{Quantum emission from hexagonal boron nitride monolayers}},
url = {http://dx.doi.org/10.1038/nnano.2015.242},
volume = {11},
year = {2016}
}
@article{Park2019a,
abstract = {Increasing the energy storage capability of lithium-ion batteries necessitates maximization of their areal capacity. This requires thick electrodes performing at near-theoretical specific capacity. However, achievable electrode thicknesses are restricted by mechanical instabilities, with high-thickness performance limited by the attainable electrode conductivity. Here we show that forming a segregated network composite of carbon nanotubes with a range of lithium storage materials (for example, silicon, graphite and metal oxide particles) suppresses mechanical instabilities by toughening the composite, allowing the fabrication of high-performance electrodes with thicknesses of up to 800 $\mu$m. Such composite electrodes display conductivities up to 1 × 104 S m−1 and low charge-transfer resistances, allowing fast charge-delivery and enabling near-theoretical specific capacities, even for thick electrodes. The combination of high thickness and specific capacity leads to areal capacities of up to 45 and 30 mAh cm−2 for anodes and cathodes, respectively. Combining optimized composite anodes and cathodes yields full cells with state-of-the-art areal capacities (29 mAh cm−2) and specific/volumetric energies (480 Wh kg−1 and 1,600 Wh l−1).},
author = {Park, Sang-Hoon and King, Paul J. and Tian, Ruiyuan and Boland, Conor S. and Coelho, Jo{\~{a}}o and Zhang, Chuanfang and McBean, Patrick and McEvoy, Niall and Kremer, Matthias P. and Daly, Dermot and Coleman, Jonathan N. and Nicolosi, Valeria},
doi = {10.1038/s41560-019-0398-y},
file = {:C$\backslash$:/Users/PINILLAS/Documents/Mendeley Desktop/41560{\_}2019{\_}398{\_}MOESM1{\_}ESM.pdf:pdf;:C$\backslash$:/Users/PINILLAS/Documents/Mendeley Desktop/park2019.pdf:pdf},
issn = {2058-7546},
journal = {Nature Energy},
month = {jul},
number = {7},
pages = {560--567},
publisher = {Nature Publishing Group},
title = {{High areal capacity battery electrodes enabled by segregated nanotube networks}},
url = {http://www.nature.com/articles/s41560-019-0398-y},
volume = {4},
year = {2019}
}
@article{Zuo2013,
abstract = {Large-area, vertically aligned silicon nanowires with a uniform diameter along the height direction were fabricated by combining in situ-formed anodic aluminum oxide template and metal-assisted chemical etching. The etching rate of the Si catalyzed using a thick Au mesh is much faster than that catalyzed using a thin one, which is suggested to be induced by the charge transport process. The thick Au mesh in contact with the Si produces a low Au/Si Schottky barrier height, facilitating the injection of electronic holes from the Au to the Si, thus resulting in a high etching rate.},
author = {Zuo, Zewen and Cui, Guanglei and Shi, Yi and Liu, Yousong and Ji, Guangbin},
doi = {10.1186/1556-276X-8-193},
file = {::},
issn = {1931-7573},
journal = {Nanoscale research letters},
keywords = {etching rate,schottky barrier height,silicon nanowires,thickness dependent},
number = {1},
pages = {193},
pmid = {23618313},
title = {{Gold-thickness-dependent Schottky barrier height for charge transfer in metal-assisted chemical etching of silicon.}},
url = {http://www.pubmedcentral.nih.gov/articlerender.fcgi?artid=3639818{\&}tool=pmcentrez{\&}rendertype=abstract},
volume = {8},
year = {2013}
}
@article{Cheng2012,
abstract = {TiO2 (P25)-graphene (P25-GR) hybrids were prepared via solvothermal reaction of graphene oxide and P25 using ethanol as solvent. The as-prepared P25-GR nanocomposites were characterized by X-ray diffraction, Raman spectroscopy, transmission electron microscopy, X-ray photoelectron spectroscopy, photoluminescence emission spectroscopy and ultraviolet-visible (UV-vis) diffuse reflectance spectroscopy. The results indicated that P25-GR nanocomposites possessed enhanced light absorption ability and charge separation efficiency. As photocatalysts, P25-GR hybrids were much better than the bare P25, when they were used in the hydrogen evolution from aqueous methanol solution under Xe-lamp illumination. A significant enhancement in the rate of hydrogen production was achieved through using P25-GR as photocatalysts, comparing to bare P25. The optimum mass ratio of GR to P25 in the hybrids was 0.5 wt{\%}. The higher mass ratio of GR in P25-GR would decrease the photocatalytic activity of P25. ?? 2011, Hydrogen Energy Publications, LLC. Published by Elsevier Ltd. All rights reserved.},
author = {Cheng, Ping and Yang, Zhi and Wang, Hong and Cheng, Wei and Chen, Mingxia and Shangguan, Wenfeng and Ding, Guifu},
doi = {10.1016/j.ijhydene.2011.11.004},
file = {::},
isbn = {0360-3199},
issn = {03603199},
journal = {International Journal of Hydrogen Energy},
keywords = {Graphene,Hydrogen production,Solvothermal reduction,TiO2-graphene},
month = {feb},
number = {3},
pages = {2224--2230},
publisher = {Elsevier Ltd},
title = {{TiO2–graphene nanocomposites for photocatalytic hydrogen production from splitting water}},
url = {http://dx.doi.org/10.1016/j.ijhydene.2011.11.004 http://linkinghub.elsevier.com/retrieve/pii/S0360319911024827},
volume = {37},
year = {2012}
}
@article{Chahrour2014,
abstract = {In this work, simple fabrication of hexagonally highly ordered porous anodic aluminum oxide (AAO) of Al thin film (1 lm) on Si substrate is described using two-step anodization method for electrochemical synthesis of nanostructures. In this method, the templates were prepared under the controllable conditions of the parameters, which give rise to the possibility of highly ordered nanopore arrays with a well aspect ratio. Pore widening was then fulfilled in 5 wt{\%} phosphoric acid solution at 25 °C. The pore diameter and spacing are proportional to the applied voltage, which is due to the mechanical stress associated with the volume expansion of the aluminum during the anodization according to the mechanical stress model. Pore-widening solution adjusted the pore diameter and thinned the AAO barrier layer at room temperature under the control of etching time. As an application, Cu nanorods arrays embedded in anodic alumina (AAO) template were fabricated by dc electrodeposition. The characterization of the AAO templates and the Cu nanorods produced was made by X-ray diffraction, field emission scanning microscope, energy dispersive X-ray spectroscopy and atomic force microscope (AFM). The images of AFM show that porous AAO template under constant voltage is 40 V which presents the optimum ordering.},
author = {Chahrour, Khaled M. and Ahmed, Naser M. and Hashim, M. R. and Elfadill, Nezar G. and Qaeed, M. a.},
doi = {10.1007/s00339-014-8242-5},
file = {:C$\backslash$:/Users/PINILLAS/Documents/Mendeley Desktop/Chahrour et al. - 2014 - Controllable fabrication of highly ordered thin AAO template on Si substrate for electrodeposition of nanostruc.pdf:pdf},
issn = {0947-8396},
journal = {Applied Physics A},
number = {3},
pages = {1389--1393},
title = {{Controllable fabrication of highly ordered thin AAO template on Si substrate for electrodeposition of nanostructures}},
url = {http://link.springer.com/10.1007/s00339-014-8242-5},
volume = {116},
year = {2014}
}
@article{Wu2012,
abstract = {Although the performance of lithium ion-batteries continues to improve, their energy density and cycle life remain insufficient for applications in consumer electronics, transport and large-scale renewable energy storage. Silicon has a large charge storage capacity and this makes it an attractive anode material, but pulverization during cycling and an unstable solid-electrolyte interphase has limited the cycle life of silicon anodes to hundreds of cycles. Here, we show that anodes consisting of an active silicon nanotube surrounded by an ion-permeable silicon oxide shell can cycle over 6,000 times in half cells while retaining more than 85{\%} of their initial capacity. The outer surface of the silicon nanotube is prevented from expansion by the oxide shell, and the expanding inner surface is not exposed to the electrolyte, resulting in a stable solid-electrolyte interphase. Batteries containing these double-walled silicon nanotube anodes exhibit charge capacities approximately eight times larger than conventional carbon anodes and charging rates of up to 20C (a rate of 1C corresponds to complete charge or discharge in one hour).},
author = {Wu, Hui and Chan, Gerentt and Choi, Jang Wook and Ryu, Ill and Yao, Yan and McDowell, Matthew T. and Lee, Seok Woo and Jackson, Ariel and Yang, Yuan and Hu, Liangbing and Cui, Yi},
doi = {10.1038/nnano.2012.35},
file = {::},
isbn = {1748-3387},
issn = {1748-3387},
journal = {Nature Nanotechnology},
number = {5},
pages = {310--315},
pmid = {22447161},
publisher = {Nature Publishing Group},
title = {{Stable cycling of double-walled silicon nanotube battery anodes through solid–electrolyte interphase control}},
url = {http://dx.doi.org/10.1038/nnano.2012.35},
volume = {7},
year = {2012}
}
@article{Remes1998,
abstract = {We have measured the density of amorphous and microcrystalline silicon films using an optical method. The mass density decreases with increasing hydrogen content, consistent with a hydrogenated di-vacancy model that fits the data for amorphous silicon. Material produced by hot wire assisted chemical vapour deposition, with low hydrogen content, has a higher density and is structurally different from glow discharge material with hydrogen content around 10 at.{\%}. The lower density microcrystalline silicon seems to be porous.},
author = {Reme{\v{s}}, Z and Van{\v{e}}{\v{c}}ek, M and Torres, P and Kroll, U and a.H Mahan and Crandall, R.S},
doi = {10.1016/S0022-3093(98)00207-5},
file = {::},
isbn = {0022-3093},
issn = {00223093},
journal = {Journal of Non-Crystalline Solids},
keywords = {hydrogen contents,mass density,silicon layers},
pages = {876--879},
title = {{Optical determination of the mass density of amorphous and microcrystalline silicon layers with different hydrogen contents}},
volume = {227-230},
year = {1998}
}
@article{Law2004,
abstract = {Semiconductor nanowires and nanotubes exhibit novel electronic and optical properties owing to their unique structural one-dimensionality and possible quantum confinement effects in two dimensions. With a broad selection of compositions and band structures, these one-dimensional semiconductor nanostructures are considered to be the critical components in a wide range of potential nanoscale device applications. To fully exploit these one-dimensional nanostructures, current research has focused on rational synthetic control of one-dimensional nanoscale building blocks, novel properties characterization and device fabrication based on nanowire building blocks, and integration of nanowire elements into complex functional architectures. Significant progress has been made in a few short years. This review highlights the recent advances in the field, using work from this laboratory for illustration. The understanding of general nanocrystal growth mechanisms serves as the foundation for the rational synthesis of semiconductor heterostructures in one dimension. Availability of these high-quality semiconductor nanostructures allows systematic structural-property correlation investigations, particularly of a size- and dimensionality-controlled nature. Novel properties including nanowire microcavity lasing, phonon transport, interfacial stability and chemical sensing are surveyed.},
address = {Univ Calif Berkeley, Dept Chem, Berkeley, CA 94720 USA. Yang, PD (reprint author), Univ Calif Berkeley, Dept Chem, Berkeley, CA 94720 USA. p{\_}yang@uclink.berkeley.edu},
annote = {From Duplicate 2 (Semiconductor nanowires and nanotubes - Law, Matt; Goldberger, Joshua; Yang, Peidong D)

From Duplicate 1 (Semiconductor nanowires and nanotubes - Law, M; Goldberger, J; Yang, P D)

ISI Document Delivery No.: 846MK
Times Cited: 851
Cited Reference Count: 196
Law, M Goldberger, J Yang, PD
Goldberger, Joshua/F-5484-2011; Sano, Michael/E-1715-2011
857
Annual reviews
Palo alto
Materials Science, Multidisciplinary

From Duplicate 3 (Semiconductor nanowires and nanotubes - Law, M; Goldberger, J; Yang, P D)

ISI Document Delivery No.: 846MK
Times Cited: 851
Cited Reference Count: 196
Law, M Goldberger, J Yang, PD
Goldberger, Joshua/F-5484-2011; Sano, Michael/E-1715-2011
857
Annual reviews
Palo alto
Materials Science, Multidisciplinary},
author = {Law, Matt and Goldberger, Joshua and Yang, Peidong D},
doi = {10.1146/annurev.matsci.34.040203.112300},
file = {::},
issn = {1531-7331},
journal = {Annual Review of Materials Research},
keywords = {and nanotubes exhibit novel,and possible,electronic and,heterostructure,heterostructure vapor-liquid-solid process quantum,i abstract semiconductor nanowires,of compo-,optical properties owing to,quantum confinement,quantum confinement effects in,their unique structural one-dimensionality,two dimensions,vapor-liquid-solid process,with a broad selection},
language = {English},
number = {1},
pages = {83--122},
title = {{Semiconductor nanowires and nanotubes}},
url = {http://www.annualreviews.org/doi/abs/10.1146/annurev.matsci.34.040203.112300},
volume = {34},
year = {2004}
}
@article{Irie2003a,
abstract = {The oxidation power of the TiO2-xNx powders with low nitrogen concentrations ({\textless}0.02) was evaluated by the decomposition of gaseous 2-propanol (IPA) under the same absorbed photon number, 1.4 × 1014 quanta{\textperiodcentered}cm-2{\textperiodcentered}s-1, of visible (Vis) or ultraviolet (UV) light. Regardless of the x value, the quantum yield values from irradiating with Vis light was lower than with UV light, which suggests that the isolated narrow band formed above the valence band is responsible for the Vis light response in the present nitrogen doped TiO2. In addition, increasing the nitrogen concentration when irradiating with UV light lowered the quantum yields, indicating that the doping sites could also serve as recombination sites.},
author = {Irie, Hiroshi and Watanabe, Yuka and Hashimoto, Kazuhito},
doi = {10.1021/jp030133h},
file = {::},
isbn = {1520-6106},
issn = {1520-6106},
journal = {The Journal of Physical Chemistry B},
month = {jun},
number = {23},
pages = {5483--5486},
title = {{Nitrogen-Concentration Dependence on Photocatalytic Activity of TiO 2 - x N x Powders}},
url = {http://pubs.acs.org/doi/abs/10.1021/jp030133h},
volume = {107},
year = {2003}
}
@article{Li2010,
abstract = {Carbon nanotubes possess excellent electronic properties, and when self-assembled into thin films, they form conductive and transparent networks that are useful for many applications. Here, we synthesized large-area (100 cm(2)) spiderwebs consisting of interconnected single-walled nanotubes by floating catalyst chemical vapor deposition and a solvent-induced condensation process. These spiderwebs are sticky and robust, can be directly deposited or transferred to various materials and structures such as metal, paper, texture surface, and micro carbon fibers. The spiderwebs offer tunable transparency in the range up to 95{\%}, and show enhanced conductivity compared with most of previous directly grown or post treatment films. Serving as transparent electrodes of solar cells, the nanotube spiderwebs can extract charge carriers from industrial semiconductors with a power conversion efficiency of 7.3{\%} under AM 1.5 G, 100 mW cm(-2) illumination.},
address = {[Cao, Anyuan] Peking Univ, Coll Engn, Dept Adv Mat {\&} Nanotechnol, Beijing 100871, Peoples R China. [Li, Zhen Jia, Yi Wei, Jinquan Wang, Kunlin Shu, Qinke Gui, Xuchun Zhu, Hongwei Wu, Dehai] Tsinghua Univ, Key Lab Adv Mat Proc Technol, Beijing 100084, Peop},
annote = {From Duplicate 1 (Large area, highly transparent carbon nanotube spiderwebs for energy harvesting - Li, Zhen; Jia, Yi; Wei, Jinquan Q; Wang, Kunlin L; Shu, Qinke K; Gui, Xuchun C; Zhu, Hongwei W; Cao, Anyuan Y; Wu, Dehai H)

From Duplicate 1 (Large area, highly transparent carbon nanotube spiderwebs for energy harvesting - Li, Z; Jia, Y; Wei, J Q; Wang, K L; Shu, Q K; Gui, X C; Zhu, H W; Cao, A Y; Wu, D H)

ISI Document Delivery No.: 641FH
Times Cited: 29
Cited Reference Count: 26
Li, Zhen Jia, Yi Wei, Jinquan Wang, Kunlin Shu, Qinke Gui, Xuchun Zhu, Hongwei Cao, Anyuan Wu, Dehai
Gui, Xuchun/G-8008-2011; Cao, Anyuan/C-3685-2012; Zhu, Hongwei/B-5240-2009; Wei, Jinquan/D-8925-2014
Wei, Jinquan/0000-0002-5827-2231
863 Program [2009AA05Z423]; Foundation for the Author of National Excellent Doctoral Dissertation [2007B37]; Ministry of Education, China [108006]; National Science Foundation of China [50972067]; University of State Education Ministry of China [NCET-08-0322]
We thank Professor Daming Zhuang, Professor Gong Zhang, Professor Liduo Wang for helpful discussion. We also thank Dr Shanshan Wang and Dr Jiang Liu for film characterization and electrical testing. This work is financially supported by 863 Program (Grant No. 2009AA05Z423), Foundation for the Author of National Excellent Doctoral Dissertation (Grant No. 2007B37) Key Project of Ministry of Education (Grant No. 108006), China, National Science Foundation of China (Grant No. 50972067) and Program for New Century Excellent Talents in University of State Education Ministry of China ({\#}NCET-08-0322).
29
Royal soc chemistry
Cambridge
Chemistry, Physical; Materials Science, Multidisciplinary

From Duplicate 3 (Large area, highly transparent carbon nanotube spiderwebs for energy harvesting - Li, Z; Jia, Y; Wei, J Q; Wang, K L; Shu, Q K; Gui, X C; Zhu, H W; Cao, A Y; Wu, D H)

ISI Document Delivery No.: 641FH
Times Cited: 29
Cited Reference Count: 26
Li, Zhen Jia, Yi Wei, Jinquan Wang, Kunlin Shu, Qinke Gui, Xuchun Zhu, Hongwei Cao, Anyuan Wu, Dehai
Gui, Xuchun/G-8008-2011; Cao, Anyuan/C-3685-2012; Zhu, Hongwei/B-5240-2009; Wei, Jinquan/D-8925-2014
Wei, Jinquan/0000-0002-5827-2231
863 Program [2009AA05Z423]; Foundation for the Author of National Excellent Doctoral Dissertation [2007B37]; Ministry of Education, China [108006]; National Science Foundation of China [50972067]; University of State Education Ministry of China [NCET-08-0322]
We thank Professor Daming Zhuang, Professor Gong Zhang, Professor Liduo Wang for helpful discussion. We also thank Dr Shanshan Wang and Dr Jiang Liu for film characterization and electrical testing. This work is financially supported by 863 Program (Grant No. 2009AA05Z423), Foundation for the Author of National Excellent Doctoral Dissertation (Grant No. 2007B37) Key Project of Ministry of Education (Grant No. 108006), China, National Science Foundation of China (Grant No. 50972067) and Program for New Century Excellent Talents in University of State Education Ministry of China ({\#}NCET-08-0322).
29
Royal soc chemistry
Cambridge
Chemistry, Physical; Materials Science, Multidisciplinary},
author = {Li, Zhen and Jia, Yi and Wei, Jinquan Q and Wang, Kunlin L and Shu, Qinke K and Gui, Xuchun C and Zhu, Hongwei W and Cao, Anyuan Y and Wu, Dehai H},
doi = {10.1039/c0jm01361g},
file = {::},
isbn = {0959-9428},
issn = {0959-9428},
journal = {Journal of Materials Chemistry},
keywords = {solar-cells films electronics fabrication sensors},
language = {English},
number = {34},
pages = {7236},
title = {{Large area, highly transparent carbon nanotube spiderwebs for energy harvesting}},
volume = {20},
year = {2010}
}
@article{Chan2008,
abstract = {There is great interest in developing rechargeable lithium batteries with higher energy capacity and longer cycle life for applications in portable electronic devices, electric vehicles and implantable medical devices(1). Silicon is an attractive anode material for lithium batteries because it has a low discharge potential and the highest known theoretical charge capacity (4,200 mAh g(-1); ref. 2). Although this is more than ten times higher than existing graphite anodes and much larger than various nitride and oxide materials(3,4), silicon anodes have limited applications(5) because silicon's volume changes by 400{\%} upon insertion and extraction of lithium, which results in pulverization and capacity fading(2). Here, we show that silicon nanowire battery electrodes circumvent these issues as they can accommodate large strain without pulverization, provide good electronic contact and conduction, and display short lithium insertion distances. We achieved the theoretical charge capacity for silicon anodes and maintained a discharge capacity close to 75{\%} of this maximum, with little fading during cycling.},
address = {[Chan, Candace K.] Stanford Univ, Dept Chem, Stanford, CA 94305 USA. [Peng, Hailin Huggins, Robert A. Cui, Yi] Stanford Univ, Dept Mat Sci {\&} Engn, Stanford, CA 94305 USA. [Liu, Gao] Lawrence Berkeley Natl Lab, Environm Energy Technol Div, Berkeley, CA 947},
annote = {ISI Document Delivery No.: 247XX
Times Cited: 2076
Cited Reference Count: 29
Chan, Candace K. Peng, Hailin Liu, Gao McIlwrath, Kevin Zhang, Xiao Feng Huggins, Robert A. Cui, Yi
Peng, Hailin/F-1497-2010; Cui, Yi/L-5804-2013; Chan, Candace/L-8175-2013
Cui, Yi/0000-0002-6103-6352;
2113
Nature publishing group
London
Nanoscience {\&} Nanotechnology; Materials Science, Multidisciplinary},
author = {Chan, Candace K and Peng, Hailin and Liu, Gao and McIlwrath, Kevin and Zhang, Xiao Feng and Huggins, Robert A and Cui, Yi},
doi = {10.1038/nnano.2007.411},
file = {:C$\backslash$:/Users/PINILLAS/Documents/Mendeley Desktop/Chan et al. - 2008 - High-performance lithium battery anodes using silicon nanowires.pdf:pdf},
issn = {1748-3387},
journal = {Nature Nanotechnology},
keywords = {ion-batteries negative-electrode semiconductor nan},
language = {English},
month = {jan},
number = {1},
pages = {31--35},
title = {{High-performance lithium battery anodes using silicon nanowires}},
url = {http://www.nature.com/articles/nnano.2007.411},
volume = {3},
year = {2008}
}
@article{Li2009,
abstract = {Photovoltaic conversion was achieved from high-density p-n heterojunctions between single-wall carbon nanotubes (SWNTs) and n-type crystalline silicon produced with a simple airbrushing technique. The semitransparent SWNT network coating on n-type silicon substrate forms p-n heterojunctions and exhibits rectifying behavior. Under illumination the numerous heterojunctions formed between substrate generate electron-hole pairs, which are then split and transported through SWNTs (holes) and n-Si (electrons), respectively. The nanotubes serve as both photogeneration sites and a charge carriers collecting and transport layer. Chemical modification by thionyl chloride of the SWNT coating films was found to significantly increase the conversion efficiency by more than 50{\%} through adjusting the Fermi level and increasing the carrier concentration and mobility. Initial tests have shown a power conversion efficiency of above 4{\%}, proving that SOCl(2) treated-SWNT/n-Si configuration is suitable for light-harvesting at relatively low cost.},
address = {[Li, Zhongrui Saini, Viney Xu, Yang Dervishi, Enkeleda Biris, Alexandru S.] Univ Arkansas, Nanotechnol Ctr, Little Rock, AR 72204 USA. [Kunets, Vasyl P. Salamo, Gregory J.] Univ Arkansas, Dept Phys, Fayetteville, AR 72701 USA. [Biris, Alexandru R.] Natl I},
annote = {From Duplicate 2 (Light-harvesting using high density p-type single wall carbon nanotube/n-type silicon heterojunctions - Li, Zhongrui R; Kunets, Vasyl P.; Saini, Viney; Xu, Yang; Dervishi, Enkeleda; Salamo, Gregory J.; Biris, Alexandru R S. R.; Biris, Alexandru R S. R.)

From Duplicate 2 (Light-Harvesting Using High Density p-type Single Wall Carbon Nanotube/n-type Silicon Heterojunctions - Li, Z R; Kunets, V P; Saini, V; Xu, Y; Dervishi, E; Salamo, G J; Biris, A R; Biris, A S)

ISI Document Delivery No.: 464UP
Times Cited: 81
Cited Reference Count: 38
Li, Zhongrui Kunets, Vasyl P. Saini, Viney Xu, Yang Dervishi, Enkeleda Salamo, Gregory J. Biris, Alexandru R. Biris, Alexandru S.
Biris, Alexandru/A-8507-2010; Dervishi, Enkeleda/B-2239-2010; Biris, Alexandru /C-4517-2011
DOE [DE-FG 36-06 GO 86072]; Arkansas Science and Technology Authority (ASTA) [08-CAT-03]
This research was partially supported by 19, the DOE (Grant No. DE-FG 36-06 GO 86072). The financial support from Arkansas Science and Technology Authority (ASTA) Grant No. 08-CAT-03 is highly appreciated.
82
Amer chemical soc
Washington
Chemistry, Multidisciplinary; Chemistry, Physical; Nanoscience {\&} Nanotechnology; Materials Science, Multidisciplinary

From Duplicate 3 (Light-Harvesting Using High Density p-type Single Wall Carbon Nanotube/n-type Silicon Heterojunctions - Li, Z R; Kunets, V P; Saini, V; Xu, Y; Dervishi, E; Salamo, G J; Biris, A R; Biris, A S)

ISI Document Delivery No.: 464UP
Times Cited: 81
Cited Reference Count: 38
Li, Zhongrui Kunets, Vasyl P. Saini, Viney Xu, Yang Dervishi, Enkeleda Salamo, Gregory J. Biris, Alexandru R. Biris, Alexandru S.
Biris, Alexandru/A-8507-2010; Dervishi, Enkeleda/B-2239-2010; Biris, Alexandru /C-4517-2011
DOE [DE-FG 36-06 GO 86072]; Arkansas Science and Technology Authority (ASTA) [08-CAT-03]
This research was partially supported by 19, the DOE (Grant No. DE-FG 36-06 GO 86072). The financial support from Arkansas Science and Technology Authority (ASTA) Grant No. 08-CAT-03 is highly appreciated.
82
Amer chemical soc
Washington
Chemistry, Multidisciplinary; Chemistry, Physical; Nanoscience {\&} Nanotechnology; Materials Science, Multidisciplinary},
author = {Li, Zhongrui R and Kunets, Vasyl P. and Saini, Viney and Xu, Yang and Dervishi, Enkeleda and Salamo, Gregory J. and Biris, Alexandru R. S. R S. R. and Biris, Alexandru R. S. R S. R.},
doi = {10.1021/nn900197h},
file = {::},
isbn = {1936-0851},
issn = {1936-0851},
journal = {ACS Nano},
keywords = {N-type Si,P-n heterojunction,P-type swnt,Photovoltaic device,Thionyl chloride,p-type SWNT p-n heterojunction n-type Si photovolt},
language = {English},
number = {6},
pages = {1407--1414},
pmid = {19456166},
title = {{Light-harvesting using high density p-type single wall carbon nanotube/n-type silicon heterojunctions}},
volume = {3},
year = {2009}
}
@article{Wang2010,
author = {Wang, Wei and Kumta, Prashant N},
doi = {10.1021/nn901632g},
file = {::},
issn = {1936-0851},
journal = {ACS Nano},
keywords = {anode,carbon nanotube,changes associated with the,during the lithium,lithium battery,silicon,transitions known to occur,various phase},
month = {apr},
number = {4},
pages = {2233--2241},
title = {{Nanostructured Hybrid Silicon/Carbon Nanotube Heterostructures: Reversible High-Capacity Lithium-Ion Anodes}},
url = {http://pubs.acs.org/doi/abs/10.1021/nn901632g},
volume = {4},
year = {2010}
}
@article{Xu2015a,
abstract = {Although the theoretical capacity of silicon is ten times higher than that of graphite, the overall electrode capacity of Si anodes is still low due to the low Si loading and heavy metal current collector. Here, a novel flexible 3D Si/C fiber paper electrode synthesized by simultaneously electrospraying nano-Si-PAN (polyacrylonitrile) clusters and electrospinning PAN fibers followed by carbonization is reported. The combined technology allows uniform incorporation of Si nanoparticles into a carbon textile matrix to form a nano-Si/carbon composite fiber paper. The flexible 3D Si/C fiber paper electrode demonstrate a very high overall capacity of ≈1600 mAh g-1 with capacity loss less than 0.079{\%} per cycle for 600 cycles and excellent rate capability. The exceptional performance is attributed to the unique architecture of the flexible 3D Si/C fiber paper, i.e., the resilient and conductive carbon fiber network matrix, carbon-coated Si nanoparticle clusters, strong adhesion between carbon fibers and Si nanoparticle clusters, and uniform distribution of Si/C clusters in the carbon fiber frame. The scalable and facile synthesis method, good mechanical properties, and excellent electrochemical performance at a high Si loading make the flexible 3D Si/C fiber paper batteries extremely attractive for plug-in electric vehicles, flexible electronics, space exploration, and military applications.},
author = {Xu, Yunhua and Zhu, Yujie and Han, Fudong and Luo, Chao and Wang, Chunsheng},
doi = {10.1002/aenm.201400753},
file = {::},
isbn = {1111111111},
issn = {16146840},
journal = {Advanced Energy Materials},
number = {1},
pages = {1--7},
title = {{3D Si/C fiber paper electrodes fabricated using a combined electrospray/electrospinning technique for Li-ion batteries}},
volume = {5},
year = {2015}
}
@article{Foster2017a,
abstract = {The property of balance (in the sense of Feder and Mihail) is investigated in the context of paving matroids. The following$\backslash$nexamples are exhibited: (a) a class of “sparse” paving matroids that are balanced, but at the same time rich enough combinatorially$\backslash$nto permit the encoding of hard counting problems; and (b) a paving matroid that is not balanced. The computational significance$\backslash$nof (a) is the following. As a consequence of balance, there is an efficient algorithm for approximating the number of bases$\backslash$nof a sparse paving matroid within specified relative error. On the other hand, determining the number of bases exactly is$\backslash$nlikely to be computationally intractable.},
annote = {F{\'{o}}rmula para evaluar la effective electrochemical area. Randles-Sevcik.},
author = {Foster, Christopher W. and Down, Michael P. and Zhang, Yan and Ji, Xiaobo and Rowley-Neale, Samuel J. and Smith, Graham C. and Kelly, Peter J. and Banks, Craig E.},
doi = {10.1038/srep42233},
file = {::},
issn = {20452322},
journal = {Scientific Reports},
number = {March},
pages = {1--11},
pmid = {28256602},
title = {{3D Printed Graphene Based Energy Storage Devices}},
volume = {7},
year = {2017}
}
@article{Koperski2015,
abstract = {Crystal structure imperfections in solids often act as efficient carrier trapping centers which, when suitably isolated, act as sources of single photon emission. The best known examples of such attractive imperfections are wellwidth or composition fluctuations in semiconductor heterostructures (resulting in a formation of quantum dots) and coloured centers in wide bandgap (e. g., diamond) materials. In the case of recently investigated thin films of layered compounds, the crystal imperfections may logically be expected to appear at the edges of commonly investigated few-layer flakes of these materials, exfoliated on alien substrates. Here, we report on comprehensive optical microspectroscopy studies of thin layers of tungsten diselenide, WSe2, a representative semiconducting dichalcogenide with a bandgap in the visible spectral range. At the edges of WSe2 flakes, transferred onto Si/SiO2 substrates, we discover centers which, at low temperatures, give rise to sharp emission lines (0.1 meV linewidth). These narrow emission lines reveal the effect of photon antibunching, the unambiguous attribute of single photon emitters. The optical response of these emitters is inherently linked to two-dimensional properties of the WSe2 monolayer, as they both give rise to luminescence in the same energy range, have nearly identical excitation spectra and very similar, characteristically large Zeeman effects. With advances in the structural control of edge imperfections, thin films of WSe2 may provide added functionalities, relevant for the domain of quantum optoelectronics.},
archivePrefix = {arXiv},
arxivId = {1411.2774},
author = {Koperski, M. and Nogajewski, K. and Arora, A. and Cherkez, V. and Mallet, P. and Veuillen, J. Y. and Marcus, J. and Kossacki, P. and Potemski, M.},
doi = {10.1038/nnano.2015.67},
eprint = {1411.2774},
file = {::},
isbn = {1748-3395 (Electronic)$\backslash$r1748-3387 (Linking)},
issn = {17483395},
journal = {Nature Nanotechnology},
number = {6},
pages = {503--506},
pmid = {25938573},
publisher = {Nature Publishing Group},
title = {{Single photon emitters in exfoliated WSe2structures}},
url = {http://dx.doi.org/10.1038/nnano.2015.67},
volume = {10},
year = {2015}
}
@article{Mayer1999,
abstract = {SIMNRA is a Microsoft Windows 95/Windows NT program with fully graphical user interface for the simulation of non-Rutherford backscattering, nuclear reaction analysis and elastic recoil detection analysis with MeV ions. About 300 different non-Rutherford and nuclear reactions cross-sections are included. SIMNRA can calculate any ion-target combination including incident heavy ions and any geometry including transmission geometry. Arbitrary multi-layered foils in front of the detector can be used. Energy loss straggling includes the corrections by Chu to Bohr's straggling theory, propagation of straggling in thick layers, geometrical straggling and straggling due to multiple small angle scattering. The effects of plural large angle scattering can be calculated approximately. Typical computing times are in the range of several seconds.},
author = {Mayer, M.},
doi = {10.1063/1.59188},
file = {::},
isbn = {1563968258},
issn = {1551-7616},
journal = {AIP Conference Proceedings},
pages = {541--544},
title = {{SIMNRA, a simulation program for the analysis of NRA, RBS and ERDA}},
url = {http://aip.scitation.org/doi/abs/10.1063/1.59188},
volume = {541},
year = {1999}
}
@article{Lee2005,
abstract = {doi: 10.1021/cm050480z A simple and general method for fabricating structurally well-defined Au nanotube membranes has been developed. A 2-D perfect array of metal nanodots has been realized by using the membrane as a shadow mask. The SEM image illustrates the three-dimensional structure of the Au nanotube membrane.},
author = {Lee, W. and Alexe, M. and Nielsch, K. and G{\"{o}}sele, U.},
doi = {10.1021/cm050480z},
file = {::},
isbn = {0897-4756},
issn = {08974756},
journal = {Chemistry of Materials},
number = {13},
pages = {3325--3327},
title = {{Metal membranes with hierarchically organized nanotube arrays}},
volume = {17},
year = {2005}
}
@article{Srivastava2015a,
abstract = {Semiconductor quantum dots have emerged as promising candidates for implementation of quantum information processing since they allow for a quantum interface between stationary spin qubits and propagating single photons. In the meanwhile, transition metal dichalcogenide (TMD) monolayers have moved to the forefront of solid-state research due to their unique band structure featuring a large band gap with degenerate valleys and non-zero Berry curvature. Here we report the observation of quantum dots in monolayer tungsten-diselenide with an energy that is 20 to 100 meV lower than that of two dimensional excitons. Photon antibunching in second-order photon correlations unequivocally demonstrates the zero-dimensional anharmonic nature of these quantum emitters. The strong anisotropic magnetic response of the spatially localized emission peaks strongly indicates that radiative recombination stems from localized excitons that inherit their electronic properties from the host TMD. The large {\$}\backslashsim{\$} 1 meV zero-field splitting shows that the quantum dots have singlet ground states and an anisotropic confinement most likely induced by impurities or defects in the host TMD. Electrical control in van der Waals heterostructures and robust spin-valley degree of freedom render TMD quantum dots promising for quantum information processing.},
archivePrefix = {arXiv},
arxivId = {1411.0025},
author = {Srivastava, Ajit and Sidler, Meinrad and Allain, Adrien V. and Lembke, Dominik S. and Kis, Andras and Imamoglu, A.},
doi = {10.1038/nnano.2015.60},
eprint = {1411.0025},
file = {::},
isbn = {1748-3395 (Electronic)$\backslash$r1748-3387 (Linking)},
issn = {17483395},
journal = {Nature Nanotechnology},
number = {6},
pages = {491--496},
pmid = {25938570},
title = {{Optically active quantum dots in monolayer WSe2}},
volume = {10},
year = {2015}
}
@article{Akuzum2018a,
abstract = {Understanding the rheological properties of two-dimensional (2D) materials in suspension is critical for the development of various solution processing and manufacturing techniques. 2D carbides and nitrides (MXenes) constitute one of the largest families of 2D materials with {\textgreater}20 synthesized compositions and applications already ranging from energy storage to medicine to optoelectronics. However, in spite of a report on clay-like behavior, not much is known about their rheological response. In this study, rheological behavior of single- and multilayer Ti3C2Tx in aqueous dispersions was investigated. Viscous and viscoelastic properties of MXene dispersions were studied over a variety of concentrations from colloidal dispersions to high loading slurries, showing that a multilayer MXene suspension with up to 70 wt {\%} can exhibit flowability. Processing guidelines for the fabrication of MXene films, coatings, and fibers have been established based on the rheological properties. Surprisingly, high viscosity was ...},
author = {Akuzum, Bilen and Maleski, Kathleen and Anasori, Babak and Lelyukh, Pavel and Alvarez, Nicolas Javier and Kumbur, E. Caglan and Gogotsi, Yury},
doi = {10.1021/acsnano.7b08889},
file = {::},
issn = {1936086X},
journal = {ACS Nano},
keywords = {2d,2d material,a,and optical properties for,attention in the past,decade,electronic,materials have attracted much,mechanical,mxene,o ff ering outstanding,processing,rheology,titanium carbide,wo-dimensional},
number = {3},
pages = {2685--2694},
title = {{Rheological Characteristics of 2D Titanium Carbide (MXene) Dispersions: A Guide for Processing MXenes}},
volume = {12},
year = {2018}
}
@article{Han2014,
abstract = {Silicon nanostructures exhibit promising application potentials in many fields in comparison with their bulk counterpart or other semiconductor nanostructures. Therefore, the exploiting of controllable fabrication methods of silicon nanostructures, and the exploring of further applications of silicon nanostructures gain extensive attentions. In this review, recent advances in metal-assisted chemical etching of silicon, a low-cost and versatile method enabling fine control over morphology feature of silicon nanostructures, are summarized. The overview concerning the applications of silicon nanostructures in the field of energy conversion and storage, and sensors are also presented. {\textcopyright} 2014 The Authors.},
address = {[Han, Hee Lee, Woo] KRISS, Taejon 305340, South Korea. [Huang, Zhipeng] Jiangsu Univ, Sci Res Acad, China Australia Joint Res Ctr Funct Mol Mat, Zhenjiang 212013, Peoples R China. [Lee, Woo] Univ Sci {\&} Technol, Dept Nano Sci, Taejon 305333, South Korea. H},
annote = {From Duplicate 3 (Metal-assisted chemical etching of silicon and nanotechnology applications - Han, Hee; Huang, Zhipeng P; Lee, Woo)

From Duplicate 1 (Metal-assisted chemical etching of silicon and nanotechnology applications - Han, H; Huang, Z P; Lee, W)

ISI Document Delivery No.: AO6SE
Times Cited: 16
Cited Reference Count: 212
Han, Hee Huang, Zhipeng Lee, Woo
Lee, Woo/B-5268-2008; Huang, Zhipeng/K-1228-2014
Lee, Woo/0000-0003-4560-8901;
"Future-based technology Development Program (Nano Fields)" through the National Research Foundation of Korea (NRF) - Ministry of Science, ICT and Future Planning [2010-0029332]; KRISS project "Anodization Research Laboratory [KRISS-2013-13011082]; Ministry of Science and Technology of China for the International Science Linkage Program [2011DFG52970]; Ministry of Education of China [IRT1064]; Jiangsu Innovation Research Team
This research was supported by the "Future-based technology Development Program (Nano Fields)" through the National Research Foundation of Korea (NRF) funded by the Ministry of Science, ICT and Future Planning (Grant No. 2010-0029332), KRISS project "Anodization Research Laboratory (KRISS-2013-13011082)", and the Ministry of Science and Technology of China for the International Science Linkage Program (2011DFG52970), the Ministry of Education of China (IRT1064), and Jiangsu Innovation Research Team.
16
27
141
Elsevier sci ltd
Oxford
1878-044x

From Duplicate 4 (Metal-assisted chemical etching of silicon and nanotechnology applications - Han, Hee; Huang, Zhipeng P; Lee, Woo)

From Duplicate 2 (Metal-assisted chemical etching of silicon and nanotechnology applications - Han, Hee; Huang, Zhipeng P; Lee, Woo)

From Duplicate 1 (Metal-assisted chemical etching of silicon and nanotechnology applications - Han, H; Huang, Z P; Lee, W)

ISI Document Delivery No.: AO6SE
Times Cited: 16
Cited Reference Count: 212
Han, Hee Huang, Zhipeng Lee, Woo
Lee, Woo/B-5268-2008; Huang, Zhipeng/K-1228-2014
Lee, Woo/0000-0003-4560-8901;
"Future-based technology Development Program (Nano Fields)" through the National Research Foundation of Korea (NRF) - Ministry of Science, ICT and Future Planning [2010-0029332]; KRISS project "Anodization Research Laboratory [KRISS-2013-13011082]; Ministry of Science and Technology of China for the International Science Linkage Program [2011DFG52970]; Ministry of Education of China [IRT1064]; Jiangsu Innovation Research Team
This research was supported by the "Future-based technology Development Program (Nano Fields)" through the National Research Foundation of Korea (NRF) funded by the Ministry of Science, ICT and Future Planning (Grant No. 2010-0029332), KRISS project "Anodization Research Laboratory (KRISS-2013-13011082)", and the Ministry of Science and Technology of China for the International Science Linkage Program (2011DFG52970), the Ministry of Education of China (IRT1064), and Jiangsu Innovation Research Team.
16
27
141
Elsevier sci ltd
Oxford
1878-044x},
author = {Han, Hee and Huang, Zhipeng P and Lee, Woo},
doi = {10.1016/j.nantod.2014.04.013},
file = {:C$\backslash$:/Users/PINILLAS/Documents/Mendeley Desktop/Huang{\_}et{\_}al-2011-Advanced{\_}Materials.pdf:pdf;::},
issn = {1878044X},
journal = {Nano Today},
keywords = {Metal-assisted chemical etching,Metal-assisted chemical etching Silicon nanowires,Nanotechnology,Silicon nanowires},
language = {English},
number = {3},
pages = {271--304},
publisher = {Elsevier Ltd},
title = {{Metal-assisted chemical etching of silicon and nanotechnology applications}},
url = {http://doi.wiley.com/10.1002/adma.201001784 http://dx.doi.org/10.1016/j.nantod.2014.04.013},
volume = {9},
year = {2014}
}
@article{Whitesides2004,
abstract = {Insights into conducting research and the writing of scientific papers are given by Prof. Whitesides in this short essay. The manuscript and its guidelines has been circulated within the Whitesides' research group since 1989.},
archivePrefix = {arXiv},
arxivId = {1003.3921v1},
author = {Whitesides, George M.},
doi = {10.1002/adma.200400767},
eprint = {1003.3921v1},
isbn = {3825208028},
issn = {09359648},
journal = {Advanced Materials},
number = {15 SPEC. ISS.},
pages = {1375--1377},
pmid = {19782018},
title = {{Whitesides' Group: Writing a paper}},
volume = {16},
year = {2004}
}
@article{Li2014a,
abstract = {Inkjet printing of 2D layered materials, such as graphene and MoS2 , has attracted great interests for emerging electronics. However, incompatible rheology, low concentration, severe aggregation and toxicity of solvents constitute critical challenges which hamper the manufacturing efficiency and product quality. Here, we introduce a simple and general technology concept (distillation-assisted solvent exchange) to efficiently overcome these challenges. By implementing the concept, we have demonstrated excellent jetting performance, ideal printing patterns and a variety of promising applications for inkjet printing of 2D layered materials.},
author = {Li, Jiantong and Lemme, Max C. and {\"{O}}stling, Mikael},
doi = {10.1002/cphc.201402103},
file = {::},
isbn = {1439-4235},
issn = {14394235},
journal = {ChemPhysChem},
keywords = {2D layered materials,Coffeering effects,Graphene,MoS2,Printed electronics},
month = {nov},
number = {16},
pages = {3427--3434},
pmid = {25169938},
title = {{Inkjet Printing of 2D Layered Materials}},
url = {http://doi.wiley.com/10.1002/cphc.201402103},
volume = {15},
year = {2014}
}
@article{Liu2011b,
abstract = {Silicon is one of the most promising anode materials for the next-generation high-energy lithium ion battery (LIB), while sulfur and some other lithium-free materials have recently shown high promise as cathode materials. To make a full battery out of them, either the cathode or the anode needs to be prelithiated. Here, we present a method for prelithiating a silicon nanowire (SiNW) anode by a facile self-discharge mechanism. Through a time dependence study, we found that 20 min of prelithiation loads ∼50{\%} of the full capacity into the SiNWs. Scanning electron microscopy (SEM) and transmission electron microscopy (TEM) studies show that the nanostructure of SiNWs is maintained after prelithiation. We constructed a full battery using our prelithiated SiNW anode with a sulfur cathode. Our work provides a protocol for pairing lithium-free electrodes to make the next-generation high-energy LIB.},
archivePrefix = {arXiv},
arxivId = {arXiv:1011.1669v3},
author = {Liu, Nian and Hu, Liangbing and McDowell, Matthew T. and Jackson, Ariel and Cui, Yi},
doi = {10.1021/nn2017167},
eprint = {arXiv:1011.1669v3},
file = {::},
isbn = {1936-0851},
issn = {1936-0851},
journal = {ACS Nano},
keywords = {lithium ion battery,lithium-sulfur battery,prelithiation,silicon nanowires},
month = {aug},
number = {8},
pages = {6487--6493},
pmid = {21711012},
title = {{Prelithiated Silicon Nanowires as an Anode for Lithium Ion Batteries}},
url = {http://pubs.acs.org/doi/10.1021/nn2017167},
volume = {5},
year = {2011}
}
@article{Xu2018,
abstract = {ΕΙ$\Sigma$ ΤΟΝ ΑΙ$\Omega$ΝΑ},
author = {Xu, Qiaoling and Meng, Guowen and Han, Fangming},
doi = {10.1016/j.pmatsci.2018.02.004},
file = {::},
issn = {00796425},
journal = {Progress in Materials Science},
keywords = {ΕΡ$\Psi$$\Sigma$-Α$\Gamma$Α$\Pi$Η},
month = {jun},
number = {5},
pages = {243--285},
title = {{Porous AAO template-assisted rational synthesis of large-scale 1D hybrid and hierarchically branched nanoarchitectures}},
url = {https://linkinghub.elsevier.com/retrieve/pii/S0079642518300173},
volume = {95},
year = {2018}
}
@article{Kim2015c,
abstract = {Forthcoming flexible/wearable electronic devices with shape diversity and mobile usability garner a great deal of attention as an innovative technology to bring unprecedented changes in our daily lives. From the power source point of view, conventional rechargeable batteries (one representative example is a lithium-ion battery) with fixed shapes and sizes have intrinsic limitations in fulfilling design/performance requirements for the flexible/wearable electronics. Here, as a facile and efficient strategy to address this formidable challenge, we demonstrate a new class of printable solid-state batteries (referred to as "PRISS batteries"). Through simple stencil printing process (followed by ultraviolet (UV) crosslinking), solid-state composite electrolyte (SCE) layer and SCE matrix-embedded electrodes are consecutively printed on arbitrary objects of complex geometries, eventually leading to fully-integrated, multilayer-structured PRISS batteries with various form factors far beyond those achievable by conventional battery technologies. Tuning rheological properties of SCE paste and electrode slurry toward thixotropic fluid characteristics, along with well-tailored core elements including UV-cured triacrylate polymer and high boiling point electrolyte, is a key-enabling technology for the realization of PRISS batteries. This process/material uniqueness allows us to remove extra processing steps (related to solvent drying and liquid-electrolyte injection) and also conventional microporous separator membranes, thereupon enabling the seamless integration of shape-conformable PRISS batteries (including letters-shaped ones) into complex-shaped objects. Electrochemical behavior of PRISS batteries is elucidated via an in-depth analysis of cell impedance, which provides a theoretical basis to enable sustainable improvement of cell performance. We envision that PRISS batteries hold great promise as a reliable and scalable platform technology to open a new concept of cell architecture and fabrication route toward flexible power sources with exceptional shape conformability and aesthetic versatility.},
author = {Kim, Se-Hee and Choi, Keun-Ho and Cho, Sung-Ju and Choi, Sinho and Park, Soojin and Lee, Sang-Young},
doi = {10.1021/acs.nanolett.5b01394},
file = {::},
issn = {1530-6984},
journal = {Nano Letters},
keywords = {aesthetic versatility,flexible/wearable electronics,printable solid-state lithium-ion batteries,rheological properties,shape conformability,solid-state composite electrolytes},
month = {aug},
number = {8},
pages = {5168--5177},
title = {{Printable Solid-State Lithium-Ion Batteries: A New Route toward Shape-Conformable Power Sources with Aesthetic Versatility for Flexible Electronics}},
url = {http://pubs.acs.org/doi/10.1021/acs.nanolett.5b01394},
volume = {15},
year = {2015}
}
@article{Li2017d,
abstract = {{\textless}p{\textgreater} Silicon-based anode materials for lithium ion batteries (LIBs) have become a hot research topic due to their remarkably high theoretical capacity (4200 mA h g {\textless}sup{\textgreater}−1{\textless}/sup{\textgreater} ). {\textless}/p{\textgreater}},
author = {Li, Xiaohui and Wu, Mengqiang and Feng, Tingting and Xu, Ziqiang and Qin, Jingang and Chen, Cheng and Tu, Chengyang and Wang, Dongxia},
doi = {10.1039/c7ra09818a},
file = {::},
issn = {20462069},
journal = {RSC Advances},
number = {76},
pages = {48286--48293},
publisher = {Royal Society of Chemistry},
title = {{Graphene enhanced silicon/carbon composite as anode for high performance lithium-ion batteries}},
volume = {7},
year = {2017}
}
@article{Higgins2014,
abstract = {Here we demonstrate significant improvements in the performance of supercapacitor electrodes based on 2D MnO2 nanoplatelets by the addition of carbon nanotubes. Electrodes based on MnO2 nanoplatelets do not display high areal capacitance because the electrical properties of such films are poor, limiting the transport of charge between redox sites and the external circuit. In addition, the mechanical strength is low, limiting the achievable electrode thickness, even in the presence of binders. By adding carbon nanotubes to the MnO2-based electrodes, we have increased the conductivity by up to 8 orders of magnitude, in line with percolation theory. The nanotube network facilitates charge transport, resulting in large increases in capacitance, especially at high rates, around 1 V/s. The increase in MnO2 specific capacitance scaled with nanotube content in a manner fully consistent with percolation theory. Importantly, the mechanical robustness was significantly enhanced, allowing the fabrication of electrodes that were 10 times thicker than could be achieved in MnO2-only films. This resulted in composite films with areal capacitances up to 40 times higher than could be achieved with MnO2-only electrodes.},
author = {Higgins, Thomas M. and McAteer, David and Coelho, Jo{\~{a}}o Carlos Mesquita and Sanchez, Beatriz Mendoza and Gholamvand, Zahra and Moriarty, Greg and McEvoy, Niall and Berner, Nina Christina and Duesberg, Georg Stefan and Nicolosi, Valeria and Coleman, Jonathan N.},
doi = {10.1021/nn5038543},
file = {::},
isbn = {1936-0851},
issn = {1936-0851},
journal = {ACS Nano},
keywords = {capacitance,carbon nanotube composite,electrode,manganese dioxide,nanosheet,nanotube,percolation,supercapacitor,thin film,two-dimensional},
month = {sep},
number = {9},
pages = {9567--9579},
pmid = {25199042},
title = {{Effect of Percolation on the Capacitance of Supercapacitor Electrodes Prepared from Composites of Manganese Dioxide Nanoplatelets and Carbon Nanotubes}},
url = {http://pubs.acs.org/doi/abs/10.1021/nn5038543},
volume = {8},
year = {2014}
}
@article{Yang2015,
abstract = {Hydrosilylation is among the most common methods used for modifying silicon surface chemistry. It provides a wide range of surface functionalities and effective passivation of surface sites. Herein, we report a systematic study of radical initiated hydrosilylation of silicon nanocrystal (SiNC) surfaces using two common radical initiators (i.e., 2,2'-azobis(2-methylpropionitrile) and benzoyl peroxide). Compared to other widely applied hydrosilylation methods (e.g., thermal, photochemical, and catalytic), the radical initiator based approach is particle size independent, requires comparatively low reaction temperatures, and yields monolayer surface passivation after short reaction times. The effects of differing functional groups (i.e., alkene, alkyne, carboxylic acid, and ester) on the radical initiated hydrosilylation are also explored. The results indicate functionalization occurs and results in the formation of monolayer passivated surfaces.},
author = {Yang, Zhenyu and Gonzalez, Christina M. and Purkait, Tapas K. and Iqbal, Muhammad and Meldrum, Al and Veinot, Jonathan G.C.},
doi = {10.1021/acs.langmuir.5b02307},
file = {::},
isbn = {10.1021/acs.langmuir.5b02307},
issn = {15205827},
journal = {Langmuir},
number = {38},
pages = {10540--10548},
pmid = {26351966},
title = {{Radical Initiated Hydrosilylation on Silicon Nanocrystal Surfaces: An Evaluation of Functional Group Tolerance and Mechanistic Study}},
volume = {31},
year = {2015}
}
@article{Quartarone2011,
abstract = {This critical review presents an overview of the various classes of Li(+) conductors for use as electrolytes in lithium polymer batteries and all-solid state microbatteries. Initially, we recall the main models for ion transport and the structure-transport relationships at the basis of the observed conductivity behaviours. Emphasis is then placed on the physico-chemical and functional parameters relevant for optimal electrolytes preparation, as well as on the techniques of choice for their evaluation. Finally, the state of the art of polymer and ceramic electrolytes is reported, and the most interesting strategies for the future developments are described (121 references).},
author = {Quartarone, Eliana and Mustarelli, Piercarlo},
doi = {10.1039/c0cs00081g},
file = {::},
isbn = {1460-4744 (Electronic)$\backslash$r0306-0012 (Linking)},
issn = {0306-0012},
journal = {Chemical Society Reviews},
number = {5},
pages = {2525},
pmid = {21253642},
title = {{Electrolytes for solid-state lithium rechargeable batteries: recent advances and perspectives}},
url = {http://www.ncbi.nlm.nih.gov/pubmed/21253642{\%}5Cnhttp://pubs.rsc.org/en/content/articlepdf/2011/cs/c0cs00081g http://xlink.rsc.org/?DOI=c0cs00081g},
volume = {40},
year = {2011}
}
@article{Kim2011b,
abstract = {A simple top-down approach for the continuous mass preparation of single crystalline silicon nanowires (SiNWs) with controlled lengths was developed. The approach is based on periodic pulsing of anodic bias during gold-assisted chemical etching of a silicon substrate and subsequent ultrasonic treatment of the resulting porosity-patterned SiNWs for selective breakage of nanowires at the porous segments, and allows us to overcome some of the drawbacks in conventional bottom-up methods for SiNW growth.},
author = {Kim, Jungkil and Rhu, Hyun and Lee, Woo},
doi = {10.1039/c1jm13831f},
file = {::},
isbn = {0959-9428},
issn = {0959-9428},
journal = {Journal of Materials Chemistry},
number = {40},
pages = {15889},
title = {{A continuous process for Si nanowires with prescribed lengths}},
volume = {21},
year = {2011}
}
@article{Singh2014,
abstract = {It is well known that the noble metal nanoparticles show active absorption in the visible region because of the existence of the unique feature known as surface plasmon resonance (SPR). Here we report the effect of plasmonic Au nanoparticles on the enhancement of the renewable hydrogen (H2) evolution through photocatalytic water splitting. The plasmonic Au/graphene/TiO2 photocatalyst was synthesized in two steps: first the graphene/TiO2 nanocomposites were developed by the hydrothermal decomposition process; then the Au was loaded by photodeposition. The plasmonic Au and the graphene as co-catalyst effectively prolong the recombination of the photogenerated charges. This plasmonic photocatalyst displayed enhanced photocatalytic H2 evolution for water splitting in the presence of methanol as a sacrificial reagent. The H2 evolution rate from the Au/graphene co-catalyst was about 9 times higher than that of a pure graphene catalyst. The optimal graphene content was found to be 1.0 wt {\%}, giving a H2 evolution of 1.34 mmol (i.e., 26 $\mu$molh(-1)), which exceeded the value of 0.56 mmol (i.e., 112 $\mu$molh(-1)) observed in pure TiO2. This high photocatalytic H2 evolution activity results from the deposition of TiO2 on graphene sheets, which act as an electron acceptors to efficiently separate the photogenerated charge carriers. However, the Au loading enhanced the H2 evolution dramatically and achieved a maximum value of 12 mmol (i.e., 2.4 mmolh(-1)) with optimal loading of 2.0 wt{\%} Au on graphene/TiO2 composites. The enhancement of H2 evolution in the presence of Au results from the SPR effect induced by visible light irradiation, which boosts the energy intensity of the trapped electron as well as active sites for photocatalytic activity.},
author = {Singh, G P and Shrestha, K M and Nepal, A and Klabunde, K J and Sorensen, C M},
doi = {10.1088/0957-4484/25/26/265701},
file = {::},
isbn = {0957-4484},
issn = {0957-4484},
journal = {Nanotechnology},
month = {jul},
number = {26},
pages = {265701},
pmid = {24916183},
title = {{Graphene supported plasmonic photocatalyst for hydrogen evolution in photocatalytic water splitting}},
url = {http://iopscience.iop.org/0957-4484/25/26/265701/article/ http://stacks.iop.org/0957-4484/25/i=26/a=265701?key=crossref.0cc9b01f8ea1f93ed58b46f69ee71dd4},
volume = {25},
year = {2014}
}
@article{Liu2016a,
abstract = {Presently, sustainable energy as well as efficient and economical energy conversion and storage technologies has become important work in light of the rising environmental issues and dependence on portable and uninterrupted power sources. Increasingly more researchers are focusing on harvesting and converting solar energy, mechanical vibration, waste heat, and wind to electricity. Electrical energy storage technologies play a significant role in the demand for green and sustainable energy. Rechargeable batteries or secondary batteries, such as Li-ion batteries, Na-ion batteries, and Mg-ion batteries, reversibly convert between electrical and chemical energy via redox reactions, thus storing the energy as chemical potential in their electrodes. The energy density of a rechargeable battery is determined collectively by the specific capacity of electrodes and the working voltage of the cell, which is the differential potential between the cathode and the anode. Over the past decades, a significant number of studies have focused on enhancing this specific capacity; however, studies to understand and manipulate the electrochemical potential of the electrode materials are limited. In this review, the material characteristics that determine and influence the electrochemical potentials of electrodes are discussed. In particular, the cathode materials that convert electricity and chemical potential through electrochemical intercalation reactions are investigated. In addition, we summarize the selection criteria for elements or compounds and the effect of the local atomic environment on the discharge potential, including the effects of site energy, defects, crystallinity, and microstructure, using LiMn2O4, V2O5, Mo6S8, LiFePO4, and LiCoO2as model samples for discussion.},
author = {Liu, Chaofeng and Neale, Zachary G. and Cao, Guozhong},
doi = {10.1016/j.mattod.2015.10.009},
file = {::},
isbn = {1369-7021},
issn = {18734103},
journal = {Materials Today},
number = {2},
pages = {109--123},
pmid = {12375876},
publisher = {Elsevier Ltd.},
title = {{Understanding electrochemical potentials of cathode materials in rechargeable batteries}},
url = {http://dx.doi.org/10.1016/j.mattod.2015.10.009},
volume = {19},
year = {2016}
}
@article{Szczech2011,
abstract = {Nanostructured silicon is promising for high capacity anodes in lithium batteries. The specific capacity of silicon is an order of magnitude higher than that of conventional graphite anodes, but the large volume change of silicon during lithiation and delithiation and the resulting poor cyclability has prevented its commercial application. This challenge could potentially be overcome by silicon nanostructures that can provide facile strain relaxation to prevent electrode pulverization, maintain effective electrical contact, and have the additional benefits of short lithium diffusion distances and enhanced mass transport. In this review, we present an overview of rechargeable lithium batteries and the challenges and opportunities for silicon anodes, then survey the performance of various morphologies of nanostructured silicon (thin film, nanowires/nanotubes, nanoparticles, and mesoporous materials) and their nanocomposites. Other factors that affect the performance of nanostructured silicon anodes, including solvent composition, additives, binders, and substrates, are also examined. Finally, we summarize the key lessons from the successes so far and offer perspectives and future challenges to enable the applications of silicon nanoanodes in practical lithium batteries at large scale. {\textcopyright} 2011 The Royal Society of Chemistry.},
annote = {Review que habla de thin films, dice que la capacidad disminuye al incrementar el espesor. Habla de porque ocurre la monta{\~{n}}ita y explora bilbiograf{\'{i}}a.},
author = {Szczech, Jeannine R. and Jin, Song},
doi = {10.1039/c0ee00281j},
file = {::},
isbn = {1754-5692},
issn = {1754-5692},
journal = {Energy {\&} Environmental Science},
number = {1},
pages = {56},
title = {{Nanostructured silicon for high capacity lithium battery anodes}},
volume = {4},
year = {2011}
}
@article{Zhang2017c,
author = {Zhang, Junying and Zhang, Chunqian and Liu, Zhi and Zheng, Jun and Zuo, Yuhua and Xue, Chunlai and Li, Chuanbo and Cheng, Buwen},
doi = {10.1016/j.jpowsour.2016.11.044},
file = {::},
issn = {03787753},
journal = {Journal of Power Sources},
pages = {86--92},
publisher = {Elsevier B.V},
title = {{High-performance ball-milled SiOx anodes for lithium ion batteries}},
url = {http://linkinghub.elsevier.com/retrieve/pii/S0378775316315701},
volume = {339},
year = {2017}
}
@article{Gupta2016,
abstract = {TiO2 is indeed one of the widely used semiconductors employed for photocatalytic hydrogen production. Most of its photocatalytic activity is achieved in its crystalline form. However, its photocatalytic activity is limited to ultraviolet region. For making TiO2 visible light active; Au deposition is strongly recommended due to its surface plasmon feature. Au deposition enhances the photocatalytic activity of both crystalline and nanocrystalline TiO2. Efficiency of photocatalytic activity is controlled by shape and size of Au nanoparticle subsequently the synthetic methodology plays an important role. Herein, we furnish a brief description of TiO2-Au nanocomposite synthesis by different methods viz. sol-gel, photodeposition, deposition-precipitation simple reducing method and dispersion method. A discussion on physical properties of the resultant material is also provided. Three different types of mechanism has been described depending on the type of irradiation and form of TiO2 (crystalline and nanocrytalline). A comparative hydrogen production yield is also tabulated to get an idea about the best synthesis methodology and form of TiO2 for efficient photocatalysis.},
author = {Gupta, Bhavana and Melvin, Ambrose A. and Matthews, Tom and Dash, S. and Tyagi, A.K.},
doi = {10.1016/j.rser.2015.12.236},
file = {::},
issn = {13640321},
journal = {Renewable and Sustainable Energy Reviews},
keywords = {Gold nanoparticle,Hydrogen generation,Nanocomposite,Photocatalysis,TiO2},
month = {may},
pages = {1366--1375},
title = {{TiO 2 modification by gold (Au) for photocatalytic hydrogen (H 2 ) production}},
url = {http://linkinghub.elsevier.com/retrieve/pii/S1364032115016196},
volume = {58},
year = {2016}
}
@article{Verbeke2019,
abstract = {Extensive characterization is needed to understand how the physicochemical properties of polymeric membranes are related to their transport properties and to allow optimization of membrane design. Currently, most techniques characterize the (near)-surface region of the membrane, even though its bulk obviously also plays a significant role in the final membrane performance. To achieve depth-profiles of the elemental composition of both integrally skinned asymmetric (ISA) and thin-film composite (TFC) membranes, elastic recoil detection (ERD), an ion beam analysis technique, is now introduced to the field as a potentially highly valuable tool to complement for instance XPS, EDX or RBS. The determination of the complete elemental composition, importantly also including hydrogen, as function of the membrane thickness allows to gain knowledge about its depth-heterogeneity at an impressive combination of ca. 15 nm resolution with ppm-range sensitivity. This very low detection limit additionally allows the analytical quantification of e.g. remnants from synthesis conditions. The potential as well as the pitfalls of ERD as a novel, valuable technique for membrane characterization are critically discussed and illustrated by the determination of the thickness of polyamide-based top-layers of TFC membranes.},
author = {Verbeke, Rhea and Bergmaier, Andreas and Eschbaumer, Stephan and Mari{\"{e}}n, Hanne and Dollinger, G{\"{u}}nther and Vankelecom, Ivo F.J.},
doi = {10.1016/j.memsci.2018.10.045},
file = {::},
issn = {03767388},
journal = {Journal of Membrane Science},
keywords = {Elastic recoil detection,Elemental depth-profile,Nanoscale characterization,Polyamide,TFC membrane},
month = {feb},
number = {October 2018},
pages = {102--109},
publisher = {Elsevier B.V.},
title = {{Full elemental depth-profiling with nanoscale resolution: The potential of Elastic Recoil Detection (ERD) in membrane science}},
url = {https://doi.org/10.1016/j.memsci.2018.10.045 https://linkinghub.elsevier.com/retrieve/pii/S0376738818322476},
volume = {572},
year = {2019}
}
@article{Wang2016,
abstract = {{\textcopyright} 2016 IOP Publishing Ltd. Ultrathin alumina membranes (UTAMs) as evaporation masks have been a powerful tool for the fabrication of high-density nanodot arrays and have received much attention in magnetic memory devices, photovoltaics, and nanoplasmonics. In this paper, we report the fabrication of a hierarchical ultrathin alumina membrane (HUTAM) with highly ordered submicro/nanoscale channels and its application as an evaporation mask for the realization of unique non-hexagonal nanodot arrays dependent on the geometrical features of the HUTAM. This is the first report of a UTAM with a hierarchical geometry, breaking the stereotype that only limited sets of nanopatterns can be realized using the UTAM method (with typical inter-pore distance of 100 nm). The fabrication of a HUTAM is discussed in detail. An improved, longer wet etching time than previously reported is found to effectively remove the barrier layer and widen the pores of a HUTAM. A growth sustainability issue brought about by pre-patterning is discussed. Spectral comparison was made to distinguish the UTAM nanodots and HUTAM nanodots. Our results can be an inspiration for more sophisticated applications of pre-patterned anodized aluminum oxide in photocatalysis, photovoltaics, and nanoplasmonics.},
author = {Wang, Yuyang and Wang, Yi and Wang, Hailong and Wang, Xinnan and Cong, Ming and Xu, Weiqing and Xu, Shuping},
doi = {10.1088/0957-4484/27/2/025302},
file = {::},
issn = {13616528},
journal = {Nanotechnology},
keywords = {AAO,UTAM,hierarchical,nanodot,surface plasmons},
number = {2},
publisher = {IOP Publishing},
title = {{Hierarchical ultrathin alumina membrane for the fabrication of unique nanodot arrays}},
volume = {27},
year = {2016}
}
@article{Machin2018,
abstract = {The hydrogen production via water splitting of zinc oxide composites was studied by incorporating different amounts of gold nanoparticles (1 wt.{\%}, 3 wt.{\%}, 5 wt.{\%}, 10 wt.{\%}) on the surface of synthesized zinc oxide nanowires (ZnO NWs), and zinc oxide nanoparticles (ZnO NPs), along with a commercial form (commercial ZnO) for comparison purposes. The highest amount of hydrogen produced (853 $\mu$mol/hg) was reported by ZnO NWs with a gold loading of 10 wt.{\%} at a wavelength of 400 nm. In the case of ZnO NPs and commercial ZnO, the highest amount of hydrogen produced was 709 $\mu$mol/hg and 559 $\mu$mol/hg, respectively, also with a gold loading of 10 wt.{\%}. The photocatalytic activity when gold was incorporated was doubled in ZnO NWs, 8.2 times for the ZnO NPs and 6 times for the commercial ZnO. The catalysts proved to have high catalytic activity for the production of hydrogen by water splitting under UV–vis light, and depend both on the amount of gold deposited and the surface area of the support.},
author = {Mach{\'{i}}n, Abniel and Cotto, Mar{\'{i}}a and Duconge, Jos{\'{e}} and Arango, Juan C. and Morant, Carmen and Pinilla, Sergio and Soto-V{\'{a}}zquez, Loraine and Resto, Edgard and M{\'{a}}rquez, Francisco},
doi = {10.1016/j.jphotochem.2017.11.050},
file = {::},
issn = {10106030},
journal = {Journal of Photochemistry and Photobiology A: Chemistry},
keywords = {Gold nanoparticles,Hydrogen production,Photocatalysis,Water splitting,ZnO},
month = {feb},
pages = {385--394},
publisher = {Elsevier B.V.},
title = {{Hydrogen production via water splitting using different Au@ZnO catalysts under UV–vis irradiation}},
url = {http://dx.doi.org/10.1016/j.jphotochem.2017.11.050 http://linkinghub.elsevier.com/retrieve/pii/S101060301730905X},
volume = {353},
year = {2018}
}
@article{Abelson1993,
abstract = {This review focusses on the plasma-surface interactions and surface processes involved in a-Si: H thin film growth. We restrict our discussion of growth fluxes to a summary, and do not address plasma kinetics. In recent years, powerful in situ experiments have been carried out on the growing film surface, which reveal the adsorption, penetration, reaction, and elimination of precursor species, as well as the atomic-scale morphology and composition of the growth zone. Good data sets are available both for PACVD and reactive magnetron sputter deposition. These form an interesting comparison, since the former process is dominated by the hydrogen-rich radical SiH{\_}3 at low energy, and the latter by energetic atomic Si and H. We review the key experiments and conclusions, underlining those aspects which are well established and those which remain qualitative; and we discuss the transition from amorphous to fine-grained polycrystalline film growth at high hydrogen pressures in terms of the surface mechanisms. This field is now entering a scientific stage where a detailed theory of low-temperature, plasma-assisted growth can be developed.},
author = {Abelson, J R},
doi = {10.1007/BF00331400},
file = {::},
issn = {0721-7250},
journal = {Applied Physics A Solids and Surfaces},
month = {jun},
number = {6},
pages = {493--512},
title = {{Plasma deposition of hydrogenated amorphous silicon: Studies of the growth surface}},
url = {http://www.springerlink.com/content/g288520rk157p348/ http://link.springer.com/10.1007/BF00331400},
volume = {56},
year = {1993}
}
@article{Hatchard2004a,
abstract = {Silicon is a very promising candidate to replace graphite as the anode in Li-ion batteries because of its very high theoretical capacity. It has not yet made its way into commercial cells because of severe problems with the charge and discharge cycling of the material. It seems that amorphous silicon and amorphous silicon-containing alloys exhibit much improved cycling performance. Therefore, it is desirable to fully understand the reaction of Li with a-Si. To this end, an in situ X-ray diffraction study of the reaction of lithium with a-Si has been performed. The results confirm that a new crystalline Li 15 Si 4 phase is formed below 30 mV vs. Li / Li + as first reported by Obrovac and Christensen in an article published in Electrochemical and Solid-State Letters. However, the crystalline phase only forms for films of a-Si above a critical thickness of about 2 $\mu$m. {\textcopyright} 2004 The Electrochemical Society. All rights reserved.},
archivePrefix = {arXiv},
arxivId = {arXiv:1011.1669v3},
author = {Hatchard, T. D. and Dahn, J. R.},
doi = {10.1149/1.1739217},
eprint = {arXiv:1011.1669v3},
file = {::},
isbn = {0013-4651},
issn = {00134651},
journal = {Journal of The Electrochemical Society},
number = {6},
pages = {A838--A842},
pmid = {25246403},
title = {{In Situ XRD and Electrochemical Study of the Reaction of Lithium with Amorphous Silicon}},
volume = {151},
year = {2004}
}
@article{Chakraborty2015a,
abstract = {Although semiconductor defects can often be detrimental to device performance, they are also responsible for the breadth of functionality exhibited by modern optoelectronic devices1. Artificially engineered defects (so-called quantum dots) or naturally occurring defects in solids are currently being investi- gated for applications ranging from quantum information science2,3 and optoelectronics4 to high-resolution metrology5. In parallel, the quantum confinement exhibited by atomically thin materials (semi-metals, semiconductors and insulators) has ushered in an era of flatland optoelectronics whose full potential is still being articulated6–18. In this Letter we demon- strate the possibility of leveraging the atomically thin semicon- ductor tungsten diselenide (WSe2) as a host for quantum dot-like defects. We report that this previously unexplored solid-state quantum emitter in WSe2 generates single photons with emission properties that can be controlled via the application of external d.c. electric and magnetic fields. These new optically active quantum dots exhibit excited-state lifetimes on the order of 1 ns and remarkably large excitonic g-factors of 10. It is anticipated that WSe2 quantum dots will provide a novel platform for integrated solid-state quantum photonics2,3 and quantum information processing19, as well as a rich condensed-matter physics playground with which to explore the coupling of quantum dots and atomically thin semiconductors.},
archivePrefix = {arXiv},
arxivId = {1109.3412},
author = {Chakraborty, Chitraleema and Kinnischtzke, Laura and Goodfellow, Kenneth M. and Beams, Ryan and Vamivakas, A. Nick},
doi = {10.1038/nnano.2015.79},
eprint = {1109.3412},
file = {::},
isbn = {1748-3387},
issn = {17483395},
journal = {Nature Nanotechnology},
number = {6},
pages = {507--511},
pmid = {25938569},
publisher = {Nature Publishing Group},
title = {{Voltage-controlled quantum light from an atomically thin semiconductor}},
url = {http://dx.doi.org/10.1038/nnano.2015.79},
volume = {10},
year = {2015}
}
@article{Arreaga-Salas2012,
abstract = {Silicon anodes based on an alloy reaction with lithium have a large theor. specific capacity making them an appealing candidate for use in lithium-ion batteries. A major factor influencing the power cyclability and cycle life of the battery is the formation of the solid electrolyte interphase (SEI) layer. In this work, the progression of SEI formation on hydrogenated amorphous Si (a-Si:H) anodes is detd. as a function of applied electrochem. potential during the first charging cycle by combining cyclic voltammetry measurements with detailed surface chem. anal. During this first lithiation cycle, the SEI layer begins to form at 1.8 V by decompn. of the LiPF6 electrolyte to LiF, LixPFy, and PFy. The SEI layer, with LiF as the major species, continues to form upon further charging and forms a nonuniform layer on the surface of the electrode. At 0.4 V the Li atoms begin to penetrate the a-Si:H network, and upon full charging at 0.0 V, the anode itself is comprised in part by Si-Li, Si-F, and a network of F-Si-Lin. During the second lithiation cycle, Li causes significant scission of the Si-Si bonds resulting in the formation of high concns. of LixSi. [on SciFinder(R)]},
annote = {From Duplicate 2 (Progression of solid electrolyte interphase formation on hydrogenated amorphous silicon anodes for lithium-ion batteries - Arreaga-Salas, David E.; Sra, Amandeep K.; Roodenko, Katy; Chabal, Yves J.; Hinkle, Christopher L.)

Crecen como nosotros.},
author = {Arreaga-Salas, David E. and Sra, Amandeep K. and Roodenko, Katy and Chabal, Yves J. and Hinkle, Christopher L.},
doi = {10.1021/jp300787p},
file = {::},
isbn = {1932-7447},
issn = {19327447},
journal = {Journal of Physical Chemistry C},
number = {16},
pages = {9072--9077},
title = {{Progression of solid electrolyte interphase formation on hydrogenated amorphous silicon anodes for lithium-ion batteries}},
volume = {116},
year = {2012}
}
@article{Li2014,
abstract = {A simple and efficient inkjet printing technology is developed for molybdenum disulfide (MoS2), one of the most attractive two-dimensional layered materials. The technology effectively addresses critical issues associated with normal MoS2 liquid dispersions (such as incompatible rheology, low concentration, and solvent toxicity), and hence can directly and reliably write uniform patterns of high-quality (5-7 nm thick) MoS2 nanosheets at a resolution of tens of micrometers. The technology efficiency facilitates the integration of printed MoS2 patterns with other components (such as electrodes), and hence allows fabricating various functional devices, including thin film transistors, photoluminescence patterns, and photodetectors, in a simple, massive and cost-effective manner while retains the unique properties of MoS2. The technology has great potential in a variety of applications, such as photonics, optoelectronics, sensors, and energy storage.},
author = {Li, Jiantong and Naiini, Maziar M. and Vaziri, Sam and Lemme, Max C. and {\"{O}}stling, Mikael},
doi = {10.1002/adfm.201400984},
file = {::},
isbn = {1616-301X},
issn = {1616301X},
journal = {Advanced Functional Materials},
keywords = {Inkjet printing,Molybdenum disulfide (MoS2),Photodetectors,Photoluminescence,Two-dimensional layered materials},
month = {nov},
number = {41},
pages = {6524--6531},
title = {{Inkjet Printing of MoS 2}},
url = {http://doi.wiley.com/10.1002/adfm.201400984},
volume = {24},
year = {2014}
}
@article{Hanaor2011,
abstract = {Titanium dioxide, TiO2, is an important photocatalytic material that exists as two main polymorphs, anatase and rutile. The presence of either or both of these phases impacts on the photocatalytic performance of the material. The present work reviews the anatase to rutile phase transformation. The synthesis and properties of anatase and rutile are examined, followed by a discussion of the thermodynamics of the phase transformation and the factors affecting its observation. A comprehensive analysis of the reported effects of dopants on the anatase to rutile phase transformation and the mechanisms by which these effects are brought about is presented in this review, yielding a plot of the cationic radius versus the valence characterised by a distinct boundary between inhibitors and promoters of the phase transformation. Further, the likely effects of dopant elements, including those for which experimental data are unavailable, on the phase transformation are deduced and presented on the basis of this analysis.},
archivePrefix = {arXiv},
arxivId = {arXiv:1504.05062v1},
author = {Hanaor, Dorian A H and Sorrell, Charles C.},
doi = {10.1007/s10853-010-5113-0},
eprint = {arXiv:1504.05062v1},
file = {::},
isbn = {0022-2461},
issn = {00222461},
journal = {Journal of Materials Science},
number = {4},
pages = {855--874},
pmid = {21813954},
title = {{Review of the anatase to rutile phase transformation}},
volume = {46},
year = {2011}
}
@article{Erk2013,
abstract = {Silicon is widely regarded as one of the most promising anode materials for lithium ion and next-generation lithium batteries because of its high theoretical specific capacity. However, major issues arise from the large volume changes during alloying with lithium. In recent years, much effort has been spent on preparing nanostructured silicon and optimizing various aspects of material processing with the goal of preserving the electrode integrity upon lithiation/delithiation. The performance of silicon anodes is known to depend on a large number of parameters and, thus, the general definition of a "standard" is virtually impossible. In this work, we conduct a comparative performance study of silicon anode tapes prepared from commercially available materials while using both a well-defined electrode configuration and cycling method. Our results demonstrate that the polymer binder has a profound effect on the cell performance. Furthermore, we show that key parameters such as specific capacity, capacity retention, rate capability, and so forth can be strongly affected by the choice of silicon material, polymer binder and electrolyte system - even the formation of metastable crystalline Li 15Si4 is found to depend on the electrode composition and low potential exposure time. Overall, the use of either poly(acrylic acid) with a viscosity-average molecular weight of 450.000 or poly(vinyl alcohol) Selvol 425 in combination with both silicon nanopowder containing a native oxide surface layer of ∼1 nm in diameter and with a monofluoroethylene carbonate-based electrolyte led to improved cycling stability at high loadings. {\textcopyright} 2013 American Chemical Society.},
author = {Erk, Christoph and Brezesinski, Torsten and Sommer, Heino and Schneider, Reinhard and Janek, J{\"{u}}rgen},
doi = {10.1021/am401642c},
file = {:C$\backslash$:/Users/PINILLAS/Documents/Mendeley Desktop/am401642c.pdf:pdf},
issn = {19448244},
journal = {ACS Applied Materials and Interfaces},
keywords = {electrolyte,high-capacity anode,lithium-ion battery,nanoparticles,polymer binder,silicon},
number = {15},
pages = {7299--7307},
title = {{Toward silicon anodes for next-generation lithium ion batteries: A comparative performance study of various polymer binders and silicon nanopowders}},
volume = {5},
year = {2013}
}
@article{Zaraska2010,
abstract = {The through-hole porous anodic aluminum oxide (AAO) membranes were fabricated by a two-step anodization of the aluminum alloy (AA1050) in 0.3. M oxalic acid at 45 V and 20 °C followed by removal of Al and pore opening/widening procedures. The effect of duration of the second anodizing step on the porous oxide layer thickness and the influence of the pore opening time on structural features of as-prepared membranes were studied in detail. The prepared membranes with a thickness of about 60 $\mu$m were used as templates for fabrication of dense arrays of Ag, Au, and Sn nanowires with various aspect ratios by a DC electrochemical deposition process. The successful synthesis of metallic nanowires by simple DC electrodeposition of metals inside the pores of AAO templates fabricated from the AA1050 alloy was reported for the first time. The fabrication costs of nanowire arrays can be reduced by about 500 times when AAO templates, prepared from the AA1050 alloy, are used instead of those usually formed from expensive high purity Al. {\textcopyright} 2010 Elsevier B.V.},
author = {Zaraska, Leszek and Sulka, Grzegorz D. and Jasku{\l}a, Marian},
doi = {10.1016/j.surfcoat.2010.09.038},
file = {::},
issn = {02578972},
journal = {Surface and Coatings Technology},
keywords = {Aluminum alloy,Anodization,Nanowires,Porous alumina},
month = {dec},
number = {7},
pages = {2432--2437},
title = {{Porous anodic alumina membranes formed by anodization of AA1050 alloy as templates for fabrication of metallic nanowire arrays}},
url = {https://linkinghub.elsevier.com/retrieve/pii/S0257897210008625},
volume = {205},
year = {2010}
}
@article{Yoshio2005,
abstract = {Mixed silicon/graphite anode materials have been prepared by means of simple mechanical milling process. Research reveals that the microstructural changes, accompanying the electrochemical alloying/de-alloying operations lead to a macrostructural deformations of the anodes. The key step for improving of such composites, therefore, could be sought in alternative electrode configurations or textures, preserving the electrodes from the detrimental effect of silicon hosts volume variations. {\textcopyright} 2005 Elsevier B.V. All rights reserved.},
author = {Yoshio, Masaki and Tsumura, Takaaki and Dimov, Nikolay},
doi = {10.1016/j.jpowsour.2005.03.143},
file = {:C$\backslash$:/Users/PINILLAS/Documents/Mendeley Desktop/1-s2.0-S0378775305003575-main.pdf:pdf},
issn = {03787753},
journal = {Journal of Power Sources},
keywords = {Electrode deformation,Lithium-ion batteries,Negative electrode materials,Silicon/graphite composites},
month = {aug},
number = {1-2},
pages = {10--14},
title = {{Electrochemical behaviors of silicon based anode material}},
url = {https://linkinghub.elsevier.com/retrieve/pii/S0378775305003575},
volume = {146},
year = {2005}
}
@article{Zhou2017,
abstract = {Transition metal dichalcogenide (TMD) monolayers are direct bandgap semiconductors that feature tightly bound excitons, strong spin-orbit coupling, and spin-valley degrees of freedom. Depending on the spin configuration of the electron-hole pairs, intra-valley excitons of TMD monolayers can be either optically bright or dark. Dark excitons involve nominally spin-forbidden optical transitions with zero in-plane transition dipole moment, making their detection with conventional far-field optical techniques challenging. Here, we introduce a new method for probing the optical properties of two-dimensional (2D) materials via near-field coupling to surface plasmon polaritons (SPPs), which selectively enhances optical transitions with dipole moments normal to the 2D plane. We utilize this method to directly detect dark excitons in monolayer TMDs. When a WSe2 monolayer is placed on top of a single-crystal silver film, its emission into near-field-coupled SPPs displays new spectral features whose energies and dipole orientations are consistent with dark neutral and charged excitons. The SPP-based near-field spectroscopy significantly enhances experimental capabilities for probing and manipulating exciton dynamics of atomically thin materials.},
archivePrefix = {arXiv},
arxivId = {1701.05938},
author = {Zhou, You and Scuri, Giovanni and Wild, Dominik S. and High, Alexander A. and Dibos, Alan and Jauregui, Luis A. and Shu, Chi and {De Greve}, Kristiaan and Pistunova, Kateryna and Joe, Andrew Y. and Taniguchi, Takashi and Watanabe, Kenji and Kim, Philip and Lukin, Mikhail D. and Park, Hongkun},
doi = {10.1038/nnano.2017.106},
eprint = {1701.05938},
file = {::},
issn = {17483395},
journal = {Nature Nanotechnology},
number = {9},
pages = {856--860},
publisher = {Nature Publishing Group},
title = {{Probing dark excitons in atomically thin semiconductors via near-field coupling to surface plasmon polaritons}},
url = {http://dx.doi.org/10.1038/nnano.2017.106},
volume = {12},
year = {2017}
}
@article{Anasori2017a,
author = {Anasori, Babak and Lukatskaya, Maria R. and Gogotsi, Yury},
doi = {10.1038/natrevmats.2016.98},
file = {:C$\backslash$:/Users/PINILLAS/Documents/Mendeley Desktop/Anasori, Lukatskaya, Gogotsi - 2017 - 2D metal carbides and nitrides (MXenes) for energy storage.pdf:pdf},
issn = {2058-8437},
journal = {Nature Reviews Materials},
month = {jan},
number = {2},
pages = {16098},
publisher = {Nature Publishing Group},
title = {{2D metal carbides and nitrides (MXenes) for energy storage}},
url = {http://www.nature.com/articles/natrevmats201698},
volume = {2},
year = {2017}
}
@article{Pinilla2016,
author = {Pinilla, Sergio and Balenzategui, J.L. and Morant, C. and Elizalde, E.},
doi = {10.1504/IJNT.2016.079663},
file = {::},
issn = {1475-7435},
journal = {International Journal of Nanotechnology},
number = {8/9},
pages = {612},
title = {{Carbon nanotube net as a conductive and transparent film for solar energy conversion}},
url = {http://www.inderscience.com/link.php?id=79663},
volume = {13},
year = {2016}
}
@article{Lee2004,
abstract = {Deposition of an amorphous Si (a-Si) thin film anode was carried out by a radio-frequency (rf) magnetron sputtering. In order to avoid mechanical disintegration of the Si electrodes, the Si was deposited on two types of Cu foil: normal Cu foil and Cu foil with a rough surface. The surface of the Cu foil was roughened with sandpaper. The properties of Si film were observed by FESEM, Raman, XRD, AFM, CLSM and electrochemical performance was evaluated. It was believed that the rough foil helped the active Si material to maintain the electronic contact with the current collector during charging and discharging. ?? 2003 Elsevier B.V. All rights reserved.},
annote = {Tambien asumen masa a traves de densidad. Ven que con mas rugosidad mejora ciclabilidad.},
author = {Lee, Ki Lyoung and Jung, Ju Young and Lee, Seung Won and Moon, Hee Soo and Park, Jong Wan},
doi = {10.1016/j.jpowsour.2003.10.013},
file = {::},
isbn = {0378-7753},
issn = {03787753},
journal = {Journal of Power Sources},
keywords = {Anode,Li-ion rechargeable battery,Micro battery,Silicon,Thin film},
number = {2},
pages = {270--274},
title = {{Electrochemical characteristics of a-Si thin film anode for Li-ion rechargeable batteries}},
volume = {129},
year = {2004}
}
@article{Ge2017a,
abstract = {Hydrogen production from water splitting by photo/photoelectron-catalytic process is a promising route to solve both fossil fuel depletion and environmental pollution at the same time. Titanium dioxide (TiO2) nanotubes have attracted much interest due to their large specific surface area and highly ordered structure, which has led to promising potential applications in photocatalytic degradation, photoreduction of CO2, water splitting, supercapacitors, dye-sensitized solar cells, lithium-ion batteries and biomedical devices. Nanotubes can be fabricated via facile hydrothermal method, solvothermal method, template technique and electrochemical anodic oxidation. In this report, we provide a comprehensive review on recent progress of the synthesis and modification of TiO2 nanotubes to be used for photo/photoelectro-catalytic water splitting. The future development of TiO2 nanotubes is also discussed.},
author = {Ge, Mingzheng and Li, Qingsong and Cao, Chunyan and Huang, Jianying and Li, Shuhui and Zhang, Songnan and Chen, Zhong and Zhang, Keqin and Al-Deyab, Salem S. and Lai, Yuekun},
doi = {10.1002/advs.201600152},
file = {::},
issn = {21983844},
journal = {Advanced Science},
keywords = {TiO2 nanotubes,modification,photo/photoelectro-catalytic water splitting,photocatalysis,synthesis},
month = {jan},
number = {1},
pages = {1600152},
title = {{One-dimensional TiO 2 Nanotube Photocatalysts for Solar Water Splitting}},
url = {http://doi.wiley.com/10.1002/advs.201600152},
volume = {4},
year = {2017}
}
@article{Johlin2012,
abstract = {Hydrogenated amorphous silicon (a-Si:H) refers to a broad class of atomic configurations, sharing a lack of long-range order, but varying significantly in material properties, including optical constants, porosity, hydrogen content, and intrinsic stress. It has long been known that deposition conditions affect microstructure, but much work remains to uncover the correlation between these parameters and their influence on electrical, mechanical, and optical properties critical for high-performance a-Si:H photovoltaic devices. We synthesize and augment several previous models of deposition phenomena and ion bombardment, developing a refined model correlating plasma-enhanced chemical vapor deposition conditions (pressure and discharge power and frequency) to the development of intrinsic stress in thin films. As predicted by the model presented herein, we observe that film compressive stress varies nearly linearly with bombarding ion momentum and with a (−1/4) power dependence on deposition pressure, that tensile stress is proportional to a reduction in film porosity, and the net film intrinsic stress results from a balance between these two forces. We observe the hydrogen-bonding configuration to evolve with increasing ion momentum, shifting from a void-dominated configuration to a silicon-monohydride configuration. Through this enhanced understanding of the structure-property-process relation of a-Si:H films, improved tunability of optical, mechanical, structural, and electronic properties should be achievable. DOI:},
author = {Johlin, Eric and Tabet, Nouar and Castro-Galnares, Sebasti{\'{a}}n and Abdallah, Amir and Bertoni, Mariana I. and Asafa, Tesleem and Grossman, Jeffrey C. and Said, Syed and Buonassisi, Tonio},
doi = {10.1103/PhysRevB.85.075202},
file = {::},
isbn = {1098-0121},
issn = {1098-0121},
journal = {Physical Review B},
month = {feb},
number = {7},
pages = {075202},
title = {{Structural origins of intrinsic stress in amorphous silicon thin films}},
url = {https://link.aps.org/doi/10.1103/PhysRevB.85.075202},
volume = {85},
year = {2012}
}
@book{Bard1944a,
abstract = {(978) 750-8400, fax (978) 750-4470. Requests to the Publisher for permission should be addressed to the Permissions Department, John Wiley {\&} Sons, Inc., 605 Third Avenue, New York, NY 10158-0012, (212) 850-6011, fax (212) 850-6008, E-Mail: PERMREQ@WILEY.COM. To order books or for customer service, call 1 (800)-CALL-WILEY (225-5945).},
archivePrefix = {arXiv},
arxivId = {1011.1669v3},
author = {Bard, Allen J and Faulkner, Larry R and York, New and @bullet, Chichester and Brisbane, Weinheim and Toronto, Singapore E},
booktitle = {Electrochemistry. I. Faulkner, Larry R},
doi = {10.1016/B978-0-12-381373-2.00056-9},
eprint = {1011.1669v3},
file = {:C$\backslash$:/Users/PINILLAS/Documents/Mendeley Desktop/Bard et al. - 1944 - ELECTROCHEMICAL METHODS Fundamentals and Applications.pdf:pdf},
isbn = {9780123813749},
issn = {00032670},
pages = {3--7},
pmid = {20850583},
title = {{ELECTROCHEMICAL METHODS Fundamentals and Applications}},
year = {1944}
}
@article{Masuda2006,
[truncated: 284,321 more chars]
