# Supplementary material for: 0D-1D Hybrid Silicon Nanocomposite as Lithium-Ion Batteries Anodes
Source: Nanomaterials (Basel). 2020 Mar 12;10(3):515. doi: 10.3390/nano10030515 (PMC7153466; doi:10.3390/nano10030515)
Supplement: Supplementary file 1 [file nanomaterials-10-00515-s001.zip › 5.- Supporting Information/Supporting Information.aux]

\relax 
\providecommand\hyper@newdestlabel[2]{}
\bibstyle{Definitions/mdpi}
\providecommand\HyperFirstAtBeginDocument{\AtBeginDocument}
\HyperFirstAtBeginDocument{\ifx\hyper@anchor\@undefined
\global\let\oldcontentsline\contentsline
\gdef\contentsline#1#2#3#4{\oldcontentsline{#1}{#2}{#3}}
\global\let\oldnewlabel\newlabel
\gdef\newlabel#1#2{\newlabelxx{#1}#2}
\gdef\newlabelxx#1#2#3#4#5#6{\oldnewlabel{#1}{{#2}{#3}}}
\AtEndDocument{\ifx\hyper@anchor\@undefined
\let\contentsline\oldcontentsline
\let\newlabel\oldnewlabel
\fi}
\fi}
\global\let\hyper@last\relax 
\gdef\HyperFirstAtBeginDocument#1{#1}
\providecommand\HyField@AuxAddToFields[1]{}
\providecommand\HyField@AuxAddToCoFields[2]{}
\@writefile{lof}{\contentsline {figure}{\numberline {S1}{\ignorespaces SEM images of SiNWs/SiNPs-US nanomaterial. Different areas are displayed, a) and b), showing non homogeneous particle size.\relax }}{1}{figure.caption.1}\protected@file@percent }
\providecommand*\caption@xref[2]{\@setref\relax\@undefined{#1}}
\newlabel{Figure S1}{{S1}{1}{SEM images of SiNWs/SiNPs-US nanomaterial. Different areas are displayed, a) and b), showing non homogeneous particle size.\relax }{figure.caption.1}{}}
\@writefile{lof}{\contentsline {figure}{\numberline {S2}{\ignorespaces XRD patterns of the four studied Si nanomaterials. The dashed lines indicates Si peak positions of different crystalline orientations.\relax }}{2}{figure.caption.2}\protected@file@percent }
\newlabel{Figure S2}{{S2}{2}{XRD patterns of the four studied Si nanomaterials. The dashed lines indicates Si peak positions of different crystalline orientations.\relax }{figure.caption.2}{}}
\newlabel{LastPage}{{}{2}{}{page.2}{}}
\xdef\lastpage@lastpage{2}
\xdef\lastpage@lastpageHy{2}
\expandafter\ifx\csname c@page@totc\endcsname\relax\newcounter{page@totc}\fi\setcounter{page@totc}{3}
