# Supplementary material for: 0D-1D Hybrid Silicon Nanocomposite as Lithium-Ion Batteries Anodes
Source: Nanomaterials (Basel). 2020 Mar 12;10(3):515. doi: 10.3390/nano10030515 (PMC7153466; doi:10.3390/nano10030515)
Supplement: Supplementary file 1 [file nanomaterials-10-00515-s001.zip › 5.- Supporting Information/Supporting Information.tex]

%  LaTeX support: latex@mdpi.com 
%  In case you need support, please attach all files that are necessary for compiling as well as the log file, and specify the details of your LaTeX setup (which operating system and LaTeX version / tools you are using).

%=================================================================
\documentclass[nanomaterials,supfile,submit,moreauthors,pdftex]{Definitions/mdpi} 

% If you would like to post an early version of this manuscript as a preprint, you may use preprint as the journal and change 'submit' to 'accept'. The document class line would be, e.g., \documentclass[preprints,article,accept,moreauthors,pdftex]{mdpi}. This is especially recommended for submission to arXiv, where line numbers should be removed before posting. For preprints.org, the editorial staff will make this change immediately prior to posting.

%--------------------
% Class Options:
%--------------------
%----------
% journal
%----------
% Choose between the following MDPI journals:
% acoustics, actuators, addictions, admsci, aerospace, agriculture, agriengineering, agronomy, algorithms, animals, antibiotics, antibodies, antioxidants, applsci, arts, asc, asi, atmosphere, atoms, axioms, batteries, bdcc, behavsci , beverages, bioengineering, biology, biomedicines, biomimetics, biomolecules, biosensors, brainsci , buildings, cancers, carbon , catalysts, cells, ceramics, challenges, chemengineering, chemistry, chemosensors, children, cleantechnol, climate, clockssleep, cmd, coatings, colloids, computation, computers, condensedmatter, cosmetics, cryptography, crystals, dairy, data, dentistry, designs , diagnostics, diseases, diversity, drones, econometrics, economies, education, ejihpe, electrochem, electronics, energies, entropy, environments, epigenomes, est, fermentation, fibers, fire, fishes, fluids, foods, forecasting, forests, fractalfract, futureinternet, futurephys, galaxies, games, gastrointestdisord, gels, genealogy, genes, geohazards, geosciences, geriatrics, hazardousmatters, healthcare, heritage, highthroughput, horticulturae, humanities, hydrology, ijerph, ijfs, ijgi, ijms, ijns, ijtpp, informatics, information, infrastructures, inorganics, insects, instruments, inventions, iot, j, jcdd, jcm, jcp, jcs, jdb, jfb, jfmk, jimaging, jintelligence, jlpea, jmmp, jmse, jnt, jof, joitmc, jpm, jrfm, jsan, land, languages, laws, life, literature, logistics, lubricants, machines, magnetochemistry, make, marinedrugs, materials, mathematics, mca, medicina, medicines, medsci, membranes, metabolites, metals, microarrays, micromachines, microorganisms, minerals, modelling, molbank, molecules, mps, mti, nanomaterials, ncrna, neuroglia, nitrogen, notspecified, nutrients, ohbm, optics, particles, pathogens, pharmaceuticals, pharmaceutics, pharmacy, philosophies, photonics, physics, plants, plasma, polymers, polysaccharides, preprints , proceedings, processes, proteomes, psych, publications, quantumrep, quaternary, qubs, reactions, recycling, religions, remotesensing, reports, resources, risks, robotics, safety, sci, scipharm, sensors, separations, sexes, signals, sinusitis, smartcities, sna, societies, socsci, soilsystems, sports, standards, stats, surfaces, surgeries, sustainability, symmetry, systems, technologies, test, toxics, toxins, tropicalmed, universe, urbansci, vaccines, vehicles, vetsci, vibration, viruses, vision, water, wem, wevj

%---------
% article
%---------
% The default type of manuscript is "article", but can be replaced by: 
% abstract, addendum, article, benchmark, book, bookreview, briefreport, casereport, changes, comment, commentary, communication, conceptpaper, conferenceproceedings, correction, conferencereport, expressionofconcern, extendedabstract, meetingreport, creative, datadescriptor, discussion, editorial, essay, erratum, hypothesis, interestingimages, letter, meetingreport, newbookreceived, obituary, opinion, projectreport, reply, retraction, review, perspective, protocol, shortnote, supfile, technicalnote, viewpoint
% supfile = supplementary materials

%----------
% submit
%----------
% The class option "submit" will be changed to "accept" by the Editorial Office when the paper is accepted. This will only make changes to the frontpage (e.g., the logo of the journal will get visible), the headings, and the copyright information. Also, line numbering will be removed. Journal info and pagination for accepted papers will also be assigned by the Editorial Office.

%------------------
% moreauthors
%------------------
% If there is only one author the class option oneauthor should be used. Otherwise use the class option moreauthors.

%---------
% pdftex
%---------
% The option pdftex is for use with pdfLaTeX. If eps figures are used, remove the option pdftex and use LaTeX and dvi2pdf.

%=================================================================
\firstpage{1} 
\makeatletter 
\setcounter{page}{\@firstpage} 
\makeatother
\pubvolume{xx}
\issuenum{1}
\articlenumber{5}
\pubyear{2020}
\copyrightyear{2020}
%\externaleditor{Academic Editor: name}
\history{Received: date; Accepted: date; Published: date}
%\updates{yes} % If there is an update available, un-comment this line

%% MDPI internal command: uncomment if new journal that already uses continuous page numbers 
%\continuouspages{yes}

%------------------------------------------------------------------
% The following line should be uncommented if the LaTeX file is uploaded to arXiv.org
%\pdfoutput=1

%=================================================================
% Add packages and commands here. The following packages are loaded in our class file: fontenc, inputenc, calc, indentfirst, fancyhdr, graphicx,epstopdf, lastpage, ifthen, lineno, float, amsmath, setspace, enumitem, mathpazo, booktabs, titlesec, etoolbox, tabto, xcolor, soul, multirow, microtype, tikz, totcount, amsthm, hyphenat, natbib, hyperref, footmisc, url, geometry, newfloat, caption

%=================================================================
%% Please use the following mathematics environments: Theorem, Lemma, Corollary, Proposition, Characterization, Property, Problem, Example, ExamplesandDefinitions, Hypothesis, Remark, Definition, Notation, Assumption
%% For proofs, please use the proof environment (the amsthm package is loaded by the MDPI class).

%=================================================================
% Full title of the paper (Capitalized)
\Title{0D-1D Hybrid Silicon Nanocomposite as Lithium-Ion Batteries anodes}

% Author Orchid ID: enter ID or remove command
\newcommand{\orcidauthorA}{0000-0002-9969-1651} % Add \orcidA{} behind the author's name
%\newcommand{\orcidauthorB}{0000-0000-000-000X} % Add \orcidB{} behind the author's name

% Authors, for the paper (add full first names)
\Author{Sergio Pinilla $^{1,2, \dagger}$\orcidA{}, Sang-Hoon Park $^{2}$, Kenneth Fontanez $^{3}$, Francisco Márquez $^{3}$, Valeria Nicolosi $^{2}$* and Carmen Morant $^{1}$*}

% Authors, for metadata in PDF
\AuthorNames{Sergio Pinilla}


%%%%%%%%%%%%%%%%%%%%%%%%%%%%%%%%%%%%%%%%%%
\begin{document}
%%%%%%%%%%%%%%%%%%%%%%%%%%%%%%%%%%%%%%%%%%

\vspace{6cm}
\begin{figure}[H]
	\centering
	\includegraphics[width=0.7\linewidth]{"../Figure S1"}
	\caption{SEM images of SiNWs/SiNPs-US nanomaterial. Different areas are displayed, a) and b), showing non homogeneous particle size.}
	\label{Figure S1}
\end{figure}


\begin{figure}
	\centering
	\includegraphics[width=0.7\linewidth]{"../Figure S2"}
	\caption{XRD patterns of the four studied Si nanomaterials. The dashed lines indicates Si peak positions of different crystalline orientations.}
	\label{Figure S2}
\end{figure}


\end{document}
